# Supplementary material for: Chronic Hypoxia Impairs Muscle Function in the Drosophila Model of Duchenne's Muscular Dystrophy (DMD)
Source: PLoS One. 2010 Oct 20;5(10):e13450. doi: 10.1371/journal.pone.0013450 (PMC2958114; doi:10.1371/journal.pone.0013450)
Supplement: Table S3 — DmDys gene list. (0.16 MB XLS) [file pone.0013450.s003.xls]

## Sheet: Sheet1
	UP-REGULATED GENES HYPOBARIC HYPOXIA			DOWN-REGULATED GENES HYPOBARIC HYPOXIA
Affy ID	Name	Fold Change	Affy ID	Name	Fold Change
1635270_at	CG14499-PA	708.337	1626821_s_at	HEAT SHOCK PROTEIN 70BBB	-2573.21
1632720_at	LYSOZYME X	494.872	1639571_s_at	HEAT-SHOCK-PROTEIN-70AB	-2134.2
1634064_at	CG13311-PA	249.539	1632841_x_at	HEAT-SHOCK-PROTEIN-70BA	-836.4
1630600_at	SEX COMB ON MIDLEG/FROST	168.941	1634076_at	LP05863P	-624.447
1623027_s_at	CG6277-PA	159.84	1639364_at	JONAH 44E	-336.553
1631446_at	Cht9	146.659	1633617_at	CG15116-PA	-323.151
AFFX-r2-Dros-Act5C-5_at	ACTIN 5C	124.771	1637055_s_at	,AC006215 /FEA=TRANSPOSON /LEN=7411 /DESC=GB|AC006215|GTWIN GTWIN 7411BP	-297.459
1633749_at	CG6337	124.151	1635878_s_at	CG17571-PA.3	-292.97
1626386_at	Cuticular protein 57A CG18066-RA (Cpr57A),	115.117	1628617_at	DROSOMYCIN-4	-266.936
1628541_at	PUTATIVE MITOGEN-ACTIVATED PROTEIN KINASE KINASE KINASE 7-LIKE	113.165	1624543_s_at	SD01615P	-253.65
1625487_at	CG6839-PA	99.8624	1632651_s_at	SUGAR TRANSPORTER 4	-230.49
AFFX-r2-Dros-Act5C-5_x_at	ACTIN 5C	96.1667	1623817_at	CG7916-PA	-220.09
1639502_at	CG8942-PA	92.0544	1635061_at	,HDC17346 /FEA=HDP /SEG=CHRX:+3987958,3988274	-93.1364
1635446_at	CG15043-PA	89.1729	1633765_at	ASPARAGINE SYNTHETASE	-52.8488
1631331_a_at	CG7660-PB, ISOFORM B	82.2075	1637447_at	EG:BACR43E12.1 PROTEIN	-52.1533
1638742_at	CG18348-PA	79.5061	1635562_at	,S.C3R000436 /FEA=FGENESH /SEG=CHR3R:+3145550,3151916	-46.0291
1626066_at	CR187483440722	70.4789	1624524_at	,HDC14600 /FEA=HDP /SEG=CHR3R:-16064422,16066057	-45.7447
1636630_s_at	CG5096-PA	69.3066	1641474_s_at	CG31904-PB, ISOFORM B	-40.4517
1637037_at	ADENOSINE 3	68.9437	1633450_at	AT22116P	-40.0019
1630667_at	,STENCIL:2L:10273239:10271279:GENSCAN /FEA=STENCIL /SEG=CHR2L:-10271279	65.3258	1628317_at	CG14410-PA	-39.7231
1631472_at	CHITINASE 4	64.7561	1623486_at	CG7900-PA	-38.1883
1634477_at	GH14075P	60.0119	1637403_at	LP05733P	-34.9343
1631420_at	CG9509-PA	56.789	1636460_at	JONAH 65AI	-31.7331
1624569_at	CG31087-PA	55.1428	1636767_at	LYSOZYME P	-31.184
1639440_at	CG13285-PA	53.638	1636583_at	LP10120P	-30.1418
1636358_a_at	RE54950P	51.3038	1627173_at	LD16982P/CG33224-PA	-28.1317
1637714_a_at	CG31766-PA, ISOFORM A	51.1227	1639338_at	GH13929P	-27.9727
1638629_at	CG15918-PA	50.0366	1624819_s_at	,M12927 /FEA=TRANSPOSON /DB_XREF=DMGYPF1A /LEN=7469 /DESC=GB|M12927|GYPSY DMGYPF1A 7469BP DERIVED FROM M12927 (G157583) (REL. 44, LAST UPDATED, VERSION 6).	-25.4986
1633532_at	CG5767-PA	46.9832	1638872_at	HEAT SHOCK PROTEIN 68	-24.5429
1631392_at	CG11089-PA	43.6711	1624137_at	CG11911-PA	-22.5334
1633197_at	CG32024-PA	41.9429	1630670_at	CG1368-PA	-21.2382
1628405_at	LD26327P	41.2697	1632063_s_at	GM04393P	-20.6503
1626123_at	LP13185P	40.0834	1634187_x_at	ALPHAGAMMA-ELEMENT:CR328653476561	-18.9611
1631523_at	CG10824-PA	38.8608	1640552_at	GLUTAMATE-CYSTEINE LIGASE MODIFIER SUBUNIT	-17.6026
1626086_at	RE64786P	35.9701	1638868_at	SENSITIZED CHROMOSOME INHERITANCE MODIFIER 19	-16.7505
1634977_at	TETRASPANIN 42ER	33.5639	1623583_at	CG33526-PD, ISOFORM D	-16.3778
1627078_at	ORGANIC ANION TRANSPORTING POLYPEPTIDE 58DC	33.1648	1626222_at	IP02554P	-16.1875
1626404_a_at	BASKET	32.7216	1640075_a_at	PATHETIC	-16.094
1630244_s_at	RE06583P/CG31809-PA	31.6824	1630620_at	LD25702P	-16.0411
1624817_at	CG3212-PA	31.0106	1630645_at	CG3528-PA	-15.9009
1631486_at	PUTATIVE MITOGEN-ACTIVATED PROTEIN KINASE 14C	30.8063	1628660_at	CG7130-PA	-15.8927
1629230_at	DROSOMYCIN-2	28.5856	1627669_at	GH05177P	-15.4575
1628020_at	CG15358-PA	28.1974	1638484_at	HEAT SHOCK GENE 67BC	-14.6318
1625985_at	RE40372P	27.9558	1634285_at	CG31438-PA	-14.4353
1623675_at	ODORANT-BINDING PROTEIN 99B	27.7691	1640505_at	,STENCIL:2R:13821862:13820911:GENSCAN /FEA=STENCIL /SEG=CHR2R:-13820911	-14.2468
1637306_at	CG31720-PA	27.58	1641190_at	JONAH 65AII	-12.747
1623028_at	CG14872-PA, ISOFORM A	26.5375	1630180_at	CG4815-PA	-12.675
1641454_at	HL07974P	26.0724	1631169_at	,S.C2R002210 /FEA=FGENESH /SEG=CHR2R:+16019137,16020400	-12.3731
1633955_at	PEPSINOGEN-LIKE	25.4321	1639498_a_at	APTEROUS	-12.3582
1636410_at	CG3505-PA	25.1469	1635044_at	HEAT SHOCK PROTEIN 26	-12.1199
1633492_at	HOMOGENTISATE 1,2-DIOXYGENASE	24.7349	1635936_at	CG13822-PA	-11.8593
1627463_at	DEATH ASSOCIATED MOLECULE RELATED TO MCH2	24.4343	1641024_at	HMR	-11.7064
1637971_a_at	LP08712P	24.4137	1640010_at	IP01291P	-11.371
1630761_at	IP10429P	23.6311	1624299_at	,HDC11442 /FEA=HDP /SEG=CHR3L:-21820080,21821887	-11.167
1624558_at	DROSOMYCIN-3	22.5888	1630642_at	PDGF- AND VEGF-RELATED FACTOR 2	-10.6605
1639500_at	NUBBIN	22.5018	1630855_s_at	STELLATE 12D ORPHON	-10.0552
1637829_at	CG4020-PA	22.1256	1629061_s_at	HEAT SHOCK PROTEIN 22	-9.97478
1625120_at	GM16107P	21.5069	1633140_at	,S.C3L002300 /FEA=FGENESH /SEG=CHR3L:+18029284,18030448	-9.92956
1630206_at	CHITIN SYNTHASE 2	21.1168	1630596_at	RE68367P	-9.55359
1628826_at	,HDC15003 /FEA=HDP /SEG=CHR3R:-18263657,18263902	21.0074	1624537_s_at	CG9866-PB, ISOFORM B	-9.07123
1634529_at	CG3290-PA	20.9928	1639034_at	GM12182P	-9.05591
1633251_at	CG15829-PA	20.8965	1629846_at	CG11619-PA	-8.87872
1637808_a_at	CG6151-PC, ISOFORM C	20.855	1629953_at	GIANT	-8.85461
1623728_at	IP03353P	20.282	1636850_at	,CG40338-RA /FEA=BDGP /GEN=CG40338 /DB_XREF=CG40338 FBGN0058338 /SEG=CHR3H:-184843,185602 /LEN=614 /DEF=(CG40338 GENE SYMBOL:CG40338 FBGN0058338 )	-8.78832
1636343_at	RE56633P	20.1565	1638114_at	CG13022-PA	-8.49209
1632021_at	SD04231P	19.8136	1632325_at	TIPTOP	-8.48831
1630088_at	RH23514P	19.6141	1625522_at	CG32551-PA	-8.31105
1637229_a_at	GH11957P	19.1479	1625846_at	AT16114P	-8.2961
1627890_at	GLUTATHIONE S TRANSFERASE D10	18.9663	1636560_s_at	,HDC01715 /FEA=HDP /SEG=CHR2L:+9965323,9966034	-8.29377
1629744_a_at	MANNOSIDASE I	18.5084	1628318_at	CG11451-PA	-8.29272
1623772_a_at	METHUSELAH-LIKE 10	18.2313	1624892_s_at	GH09761P	-8.1875
1637411_s_at	PURINE-RICH BINDING PROTEIN-	17.9758	1639211_at	RH57193P	-8.08192
1629434_at	CG9380-PA, ISOFORM A	17.7711	1630212_at	CG2065-PA	-7.99358
1623363_at	GH15945P	17.4644	1632829_at	LP02983P	-7.83332
1623148_at	CG12990-PA	17.3129	1638687_at	,CG40298-RA /FEA=BDGP /GEN=CG40298 /DB_XREF=CG40298 FBGN0058298 /SEG=CHR3H:+1861556,1862636 /LEN=1080 /DEF=(CG40298 GENE SYMBOL:CG40298 FBGN0058298 )	-7.79899
1623532_at	,HDC06238 /FEA=HDP /SEG=CHR2R:-8669126,8670048	17.1093	1634842_a_at	RE25548P	-7.79454
1633947_at	CYPVIA18	16.9768	1630551_at	SD05938P	-7.73793
1623690_at	CG17190-PA	16.9142	1638929_at	CG8920-PB, ISOFORM B	-7.6774
1641318_at	LD31229P	16.4286	1623559_s_at	,M69216 /FEA=TRANSPOSON /DB_XREF=DMHFL1 /LEN=2959 /DESC=GB|M69216|H-ELEMENT DMHFL1 2959BP DERIVED FROM M69216 (G157606) (REL. 41, LAST UPDATED, VERSION 3).	-7.60971
1636631_at	CG1139-PA	16.0262	1637065_a_at	CG13923-PA	-7.49431
1641236_s_at	CG5758-PB, ISOFORM B	15.8961	1630255_at	RH34376P	-7.34014
1637590_at	CG5156-PA	15.8902	1641055_at	HEAT SHOCK PROTEIN 23	-7.30718
1629789_at	CG9649-PA	15.579	1640983_at	RH51833P	-7.22947
1638235_at	DIPTERICIN B	15.5715	1624950_a_at	CG14823-PB, ISOFORM B	-7.15148
1625287_at	RE67575P	15.1475	1626027_at	SCAVENGER RECEPTOR CLASS C, TYPE II	-7.11256
1627432_at	LP11750P	15.0818	1634263_at	CG13686-PA	-6.98048
1632245_a_at	SERINE PROTEASE INHIBITOR 4	14.8628	1638040_at	SHADE	-6.97742
1632865_s_at	CG12974-PA, ISOFORM A	14.6916	1636236_at	CG2111-PA	-6.90609
1634135_at	CG12012-PA	14.5486	1626561_at	CG7692-PA	-6.90356
1630406_at	KAPPA B-RAS	14.4386	1638023_s_at	RE15157P	-6.76844
1641664_at	CG10170-PA	14.1208	1636412_at	CG33208-PB, ISOFORM B	-6.63321
1628935_at	RE29909P	14.0914	1624463_s_at	DSET8	-6.52214
1639923_at	CG30502-PA	13.9319	1630124_at	CG5514-PB, ISOFORM B	-6.4331
1635130_a_at	S-ADENOSYLMETHIONINE DECARBOXYLASE	13.5948	1628746_at	CG8851-PB, ISOFORM B	-6.34359
1634321_s_at	CG2051-PB, ISOFORM B	13.3668	1629603_at	CG13127-PA	-6.17188
1631722_at	GM02743P/STICKY CH1	13.3547	1637709_at	CG31797-PA	-6.14651
1624171_at	CG13488-PA	13.2943	1635623_at	GH14349P	-6.12272
1640775_a_at	NAD-DEPENDENT METHYLENETETRAHYDROFOLATE DEHYDROGENASE	13.25	1631230_at	CG40053-PA.3	-6.11288
1629243_at	DISABLED	13.1859	1626892_at	CG9252-PA	-6.03873
1637291_at	CG18031-PA	13.1155	1623825_s_at	RE34808P	-6.03599
1641412_at	CG31809-PA	13.0744	1631742_s_at	MODIFIER OF MDG4	-5.92742
1623569_at	CG14907-PA	12.936	1635251_at	CG32553-PA	-5.86269
1633563_at	LD07917P	12.4913	1637700_s_at	LD05345P	-5.86019
1625862_x_at	RE67575P	12.4289	1627923_at	CG12950-PA	-5.72582
1638127_s_at	CG1938-PB, ISOFORM B	12.4056	1639481_at	CG11629-PA	-5.72023
1640720_a_at	CG14872-PA, ISOFORM A	12.2726	1633345_at	SEX COMBS REDUCED	-5.69381
AFFX-Dros-ACTIN_5_at	ACTIN 42A	12.1545	1624151_a_at	GH26928P	-5.65454
1639730_at	,HDC05792 /FEA=HDP /SEG=CHR2R:-6474563,6475133	12.066	1628117_at	HEAT SHOCK PROTEIN 27	-5.63119
1635931_at	CG11563-PA	12.0341	1633986_at	CG5466-PA	-5.57217
1625082_a_at	CG7882-PB, ISOFORM B	11.9664	1641132_at	,HDC05062 /FEA=HDP /SEG=CHR2R:+2810657,2811758	-5.51012
1634449_at	IP10372P	11.8794	1627891_at	CG12725-PA	-5.47071
1637539_a_at	HIBRIS	11.6205	1633915_at	RNA-BINDING PROTEIN S1	-5.46805
1625613_at	PSAT	11.5115	1636664_at	CG1077-PA	-5.42285
1630412_at	CG16873-PA	11.4776	1633861_at	CG8145-PA	-5.38424
1625595_a_at	CG9245-PA, ISOFORM A	11.115	1640173_at	LD11036P	-5.33626
1634061_a_at	RETINAL DEGENERATION C	10.9372	1626462_at	CG7691-PA	-5.2841
1626808_s_at	RAS-LIKE GTP-BINDING PROTEIN RHO1	10.8859	1640883_a_at	GH19206P	-5.27599
1630010_a_at	POINTED	10.7603	1634953_at	CG3795-PA	-5.25528
1628207_at	CG5065-PA	10.6231	1641314_at	ADULT CUTICLE PROTEIN 1	-5.23833
1628818_at	CG17562-PA	10.6037	1625489_at	CG30337-PA, ISOFORM A	-5.20614
1634551_at	CG6188-PA	10.4102	1627253_at	CUTLET	-5.20469
1638087_at	CG33523-PC, ISOFORM C	10.3908	1625046_at	LD18882P	-5.16653
1626369_at	CG12269-PA	10.302	1641590_at	TIMEOUT	-5.16595
1631981_at	CG14457-PB, ISOFORM B	10.1689	1629814_at	ROTUND RACGAP PROTEIN	-5.15794
1626767_at	TETRASPANIN 2A	9.98464	1627340_at	PIGEON	-5.13989
1633009_a_at	GH19118P	9.86517	1627275_at	CG9902-PA	-5.09937
1639609_s_at	RH26459P	9.6766	1624911_at	CYPXXVIIID2	-5.08664
1629517_at	LD04951P	9.6151	1640671_at	,HDC05885 /FEA=HDP /SEG=CHR2R:+7050783,7051428	-5.08488
1626917_at	CG31337-PA	9.52154	1638411_at	CG6897-PA	-5.03749
1638174_at	RE02644P	9.3621	1625076_at	ARREST	-5.03059
1632149_at	CG17930-PA	9.28579	1622966_at	RIBOSOMAL PROTEIN S28A	-5.01759
1625922_a_at	CG10508-PC, ISOFORM C	9.21951	1635421_at	SYNTAXIN 16	-5.00102
1640599_at	MULTIFUNCTIONAL PROTEIN ADE2	9.20674	1625176_at	LD44686P	-4.87643
1629159_at	RE60835P	8.96945	1626813_at	SURVIVAL MOTOR NEURON	-4.81981
1623514_a_at	J DOMAIN-CONTAINING PROTEIN	8.9288	1632216_at	CALCINEURIN A1	-4.81064
1635812_at	CG16965-PA	8.92119	1629602_at	LD29295P	-4.75101
1623935_at	SEX-SPECIFIC ENZYME 2	8.91914	1630701_at	GM02310P	-4.65546
1637465_at	CG31157-PA	8.75256	1631354_x_at	RE17113P	-4.65121
1627744_at	SD22308P	8.63184	1638091_at	AT22189P	-4.62207
1636449_at	CG32984-PA	8.47214	1635201_at	CG15824-PA	-4.60753
1641301_at	CG11776-PA	8.46296	1631785_at	GREATWALL	-4.60552
1629996_at	CG11910-PA	8.43894	1634164_at	SYNTAXIN INTERACTING PROTEIN 1	-4.58972
1640214_at	CG31216-PA	8.41088	1632035_at	,HDC12658 /FEA=HDP /SEG=CHR3R:-5233586,5233883	-4.55113
1641481_at	CG6633-PA	8.39947	1637810_at	SD05240P	-4.55034
1638298_at	RE16222P	8.39816	1627214_s_at	AT27057P	-4.49264
1635338_a_at	CG10233-PB, ISOFORM B	8.21532	1636051_at	CG14456-PA	-4.4836
1637833_at	JUVENILE HORMONE ESTERASE	8.21508	1640479_at	CG9519-PA	-4.4769
1623813_at	GH07914P	8.13704	1639795_at	LD41848P	-4.46226
1632656_at	CG12112-PA	8.07868	1633959_s_at	,U89994 /FEA=TRANSPOSON /DB_XREF=DMU89994 /LEN=6411 /DESC=GB|U89994|BURDOCK DMU89994 6411BP DERIVED FROM U89994 (G1905850) (REL. 51, LAST UPDATED, VERSION 1).	-4.46125
1625352_s_at	SERINE PALMITOYLTRANSFERASE SUBUNIT I	8.03425	1633748_at	CG2014-PA	-4.46121
1639457_at	LP03531P	7.98239	1627653_at	GH27568P	-4.45109
1626785_at	NUCLEOSOME ASSEMBLY PROTEIN 1	7.95611	1626113_at	CG4080-PA	-4.38506
1623790_at	LP08232P	7.76607	1634633_s_at	,NO_REP_ID /FEA=TRANSPOSON /LEN=7404 /DESC=GB|-|ACCORD ACCORD 7404BP	-4.34151
1639359_at	AT24407P	7.7404	1624204_at	AT26975P	-4.31475
1624159_at	CYPIXH1	7.69906	1634003_at	CG32685-PC	-4.31226
1633401_s_at	PROBABLE CYTOCHROME P450 12D1 PROXIMAL, MITOCHONDRIAL PRECURSOR	7.67703	1623896_a_at	CG6156-PA, ISOFORM A	-4.29908
1639268_at	CG13324-PA	7.66375	1640976_at	LD34211P	-4.28693
1625761_a_at	MATRIX METALLOPROTEINASE 1	7.6138	1636695_at	PROTEIN KINASE-LIKE 17E	-4.24068
1631225_at	RH62559P	7.60418	1638352_at	SD08625P	-4.22714
1641429_at	SIMILAR TO DROSOPHILA MELANOGASTER CG17523/RE69679P	7.58777	1630537_a_at	DYNAMIN ASSOCIATED PROTEIN 160	-4.21988
AFFX-r2-Dros-GAPDH-5_a_at	GLYCEROL 3 PHOSPHATE DEHYDROGENASE	7.56683	1633635_s_at	CG7879-PA, ISOFORM A	-4.19824
1623201_at	CG5783-PA	7.47465	1625090_at	,HDC11658 /FEA=HDP /SEG=CHR3L:+22985198,22985562	-4.14432
1636495_at	,STENCIL:2R:15366119:15367223:GENSCAN /FEA=STENCIL /SEG=CHR2R:+15366119	7.4496	1623758_at	CG13123-PA	-4.12303
1635437_at	GM02712P	7.39387	1635333_at	,HDC10899 /FEA=HDP /SEG=CHR3L:+18887393,18890068	-4.10269
1632105_a_at	CIBOULOT	7.37242	1634450_a_at	PROTEIN SKELETOR	-4.10129
1635688_at	CG15210-PA	7.36781	1623566_at	CG13957-PA	-4.09865
1623812_at	CG10943-PA	7.30459	1630682_at	CG7752-PA	-4.0305
1632386_at	,HDC13253 /FEA=HDP /SEG=CHR3R:-8440356,8441838	7.28771	1628690_at	CG1503-PA	-4.01859
1636409_at	CG11034-PA	7.2806	1634596_at	,HDC08792 /FEA=HDP /SEG=CHR3L:+6600585,6602159	-3.99924
1634814_at	UPF0183 PROTEIN CG7083	7.25454	1630786_at	ATP-DEPENDENT HELICASE CHD3	-3.99305
1626609_at	CG10006-PA	7.04812	1632573_at	RE45331P	-3.99139
1629955_at	CG13309-PA	7.04509	1641231_at	LD05592P	-3.97822
1627847_s_at	YIPPEE INTERACTING PROTEIN 3	7.00682	1623689_a_at	SD06787P	-3.93945
1633067_at	CG13845-PA	6.99099	1632927_at	LD09733P	-3.91471
1636490_at	PEPTIDOGLYCAN-RECOGNITION PROTEIN-SB1 PRECURSOR	6.98243	1633835_s_at	CG2694-PA, ISOFORM A	-3.89186
1638994_at	CG10627-PA	6.97076	1625867_at	,HDC13173 /FEA=HDP /SEG=CHR3R:-8088322,8089891	-3.8867
1631073_at	CHLORIDE INTRACELLULAR CHANNEL	6.94991	1634549_at	CG11750-PA	-3.87569
1632410_at	CG12093-PA	6.9109	1634384_at	CG13426-PA	-3.87279
1635367_at	FEMALE STERILE (1) HOMOEOTIC	6.76381	1641062_at	CG1851-PA	-3.85926
1632191_s_at	HU LI TAI SHAO	6.76205	1633333_a_at	RE22593P	-3.83976
1625835_at	GH17451P	6.69283	1623736_at	TRACHEALESS	-3.81825
1629205_at	CG32032-PA	6.69232	1631152_at	THIOREDOXIN REDUCTASE 2	-3.81806
1625544_s_at	MEIOTIC W68	6.69161	1625427_at	LD32196P	-3.81115
1638858_at	CG8934-PA	6.57891	1640554_at	MODIFIER OF MDG4	-3.79744
1628875_at	PAINLESS	6.57405	1628437_at	CG12783-PA	-3.73994
1639405_at	LD28992P	6.55366	1639683_at	CG30110-PA	-3.73033
1638528_at	CG15531-PA	6.50993	1638724_at	CG18507-PB, ISOFORM B	-3.73011
1623900_a_at	RE38869P	6.45806	1626806_at	TRANSFORMER	-3.72648
AFFX-Dros-ACTIN_M_r_at	ACTIN 42A	6.43819	1640930_at	CG6147-PA	-3.71458
1630066_at	CG4302-PA	6.43313	1635630_a_at	SPIRE	-3.71332
1631399_a_at	CG15771-PA, ISOFORM A	6.43302	1625108_a_at	CG10699-PA, ISOFORM A	-3.70792
1624563_at	CG5225-PA	6.35572	1623346_at	CG2861-PA, ISOFORM A	-3.69296
1631763_at	CG31793-PA	6.34585	1629698_at	AT28277P	-3.69265
1635222_at	CG1513-PA	6.31114	1632540_at	TRYPSIN	-3.68498
1630815_at	CG14277-PA	6.29499	1628738_at	CG31251-PA	-3.68487
1638431_at	CG2911-PA	6.26177	1625933_at	AT07222P	-3.67678
1631101_at	FRG1 PROTEIN HOMOLOG	6.25753	1640621_at	ADENYLYL CYCLASE ACXB	-3.63673
1626368_at	LACE	6.1815	1627383_at	ABNORMAL SPINDLE	-3.62455
1633637_at	CG17026-PA	6.16102	1640551_at	TBP-ASSOCIATED FACTOR 7	-3.61887
1630355_a_at	CG16890-PB, ISOFORM B	6.13724	1632457_s_at	MASTERMIND	-3.57508
1633207_at	CG31906-PA	6.10746	1625948_at	CG17633-PA	-3.56232
1632613_at	SERINE PROTEASE INHIBITOR 6	6.07135	1627415_at	LD27564P	-3.56053
1636321_s_at	CG13624-PB, ISOFORM B	6.06949	1635271_at	CG30431-PA	-3.55721
1641642_at	CG6663-PA	6.04308	1639927_at	CG6130-PA	-3.55083
1638343_at	CG1143-PA	6.01455	1633770_at	GH10821P	-3.53969
1640979_at	CG1681-PA	5.99978	1636686_at	GARTENZWERG	-3.5344
1636240_at	RE14386P	5.94542	1639986_at	CG6854-PA, ISOFORM A	-3.50277
1634806_at	,STENCIL:2L:13950078:13949638:GENSCAN /FEA=STENCIL /SEG=CHR2L:-13949638	5.89398	1640296_a_at	OPTIX	-3.49773
1638880_at	CG32220-PA	5.88842	1637301_a_at	SLOWPOKE	-3.49601
1635800_at	LP01553P	5.87698	1626722_at	CG14087-PA	-3.49586
1629083_at	RH31195P	5.77472	1623814_at	CG13829-PA	-3.49149
1635805_at	GH14326P	5.76572	1634828_at	POLYPEPTIDE GALNAC TRANSFERASE 8	-3.48755
1632345_at	CG8353-PA	5.74948	1623379_at	MERLIN	-3.46964
1626953_at	FLAVIN-CONTAINING MONOOXYGENASE 1	5.74412	1626580_at	ADRIFT	-3.46854
1625050_s_at	,X07656 /FEA=TRANSPOSON /DB_XREF=DMTN1731 /LEN=4648 /DESC=GB|X07656|1731 DMTN1731 4648BP DERIVED FROM X07656 (G8700) (REL. 36, LAST UPDATED, VERSION 6).	5.6952	1634920_at	LD07388P/CAPRICIOUS	-3.4531
1629442_at	EIGER	5.67498	1633341_s_at	DACHSHUND	-3.45237
1634019_at	SD07613P	5.66563	1641706_at	CG17258-PA	-3.43028
1631121_at	CG7267-PB	5.59112	1629672_at	ODORANT-BINDING PROTEIN 93A	-3.41742
1641479_at	CG15870-PA	5.56594	1635666_at	CG33878-PA	-3.4169
1635538_at	RE44586P	5.55744	1626667_at	RH10518P	-3.41328
1633711_a_at	CG31012-PA, ISOFORM A	5.53638	1634147_a_at	CG11324-PA, ISOFORM A	-3.41193
1630842_s_at	CG32641-PA	5.53141	1623430_at	PEPTIDYLGLYCINE--HYDROXYLATING MONOOXYGENASE	-3.40607
1630950_at	DNOP5 PROTEIN	5.52689	1640988_at	AT19020P	-3.40202
1627500_at	CG30345-PA	5.49562	1622971_at	LD05535P	-3.37529
1626022_at	CYPXIIE1	5.48812	1628621_at	MITOCHONDRIAL RIBOSOMAL PROTEIN S18C	-3.35102
1630051_at	TETRASPANIN 42EC	5.45637	1636726_at	AT22183P	-3.34921
1628558_at	CG30022-PA	5.45415	1628774_a_at	CG32796-PA, ISOFORM A	-3.337
1631867_at	IMAGINAL DISC GROWTH FACTOR 5	5.44108	1626666_s_at	CG7122-PA, ISOFORM A	-3.33366
1628514_at	SD14726P	5.37567	1630539_at	TOPOISOMERASE I-INTERACTING PROTEIN	-3.3302
1640798_a_at	GAP JUNCTION PROTEIN PRP33	5.36376	1624442_at	CG12586-PA	-3.32952
1641196_at	PININ	5.32936	1640846_at	AT19485P	-3.32446
1626455_s_at	,STENCIL:2R:13111357:13112534:GENSCAN /FEA=STENCIL /SEG=CHR2R:+13111357	5.31796	1639781_at	CG13402-PA	-3.29996
1625665_at	MITOCHONDRIAL RIBOSOMAL PROTEIN L39	5.27783	1635140_at	CG15515-PA	-3.29517
1637402_at	RE60105P	5.19958	1630570_at	CG13003-PA	-3.29051
1624017_at	ADENOSYLHOMOCYSTEINASE 89E	5.16961	1636925_at	CG31477-PA	-3.28093
1624156_at	GM04645P	5.14069	1622991_s_at	RET ONCOGENE	-3.26203
1631246_at	FMRFAMIDE-RELATED	5.11283	1634074_a_at	YIN	-3.25395
1628226_at	LP11145P	5.08273	1627436_s_at	PAR-DOMAIN PROTEIN 1	-3.25103
1639737_at	CG33254-PA	5.08135	1632289_at	HDC14126	-3.23189
1629907_at	CG14989-PB	5.06815	1629681_x_at	CG4068-PB, ISOFORM B	-3.21649
1639907_at	CG11951-PA	5.04548	1634458_at	CG31635-PA	-3.20847
1629287_at	IP06473P	5.04479	1626126_at	CG18368-PA	-3.20022
1631948_s_at	CLOCK	5.0129	1623554_at	EG:BACR7A4.18 PROTEIN	-3.18951
1636727_at	CG4768-PA	4.98196	1634364_s_at	CG32130-PB, ISOFORM B	-3.17895
1632203_at	GH15428P	4.96603	1628869_s_at	CG11504-PB, ISOFORM B	-3.17828
1638225_a_at	INNEXIN-7	4.96087	1626059_at	KNIRPS-LIKE	-3.17032
1624750_at	GM03068P	4.94018	1638743_at	CG31745-PA	-3.1636
1641650_at	#NAME?	4.9386	1636202_s_at	ECDYSONE-INDUCIBLE GENE L2	-3.16343
1633293_at	CG10157-PA	4.93035	1641639_at	ESCARGOT	-3.15343
1640821_at	LD11885P	4.92315	1637972_at	CG15636-PA	-3.15213
1639892_at	SORBITOL DEHYDROGENASE 1	4.91588	1636450_at	GH02414P	-3.14165
1637002_at	CG14125-PA	4.91427	1634934_at	CG8765-PB, ISOFORM B	-3.13909
1631403_at	CG14445-PA	4.91296	1624772_at	CG14186-PA	-3.13421
1637394_s_at	LP04536P	4.91238	1630781_at	FEMALE STERILE (2) LTOPP43	-3.11064
1623928_at	LP13353P	4.89091	1633926_at	CG16837-PA	-3.10826
1631834_at	CG31098-PA	4.88162	1637111_a_at	FAK-LIKE TYROSINE KINASE	-3.09788
1625955_a_at	CG32000-PE, ISOFORM E	4.87417	1624620_at	KINESIN-LIKE PROTEIN AT 61F	-3.0926
1626546_s_at	TETRASPANIN 74F	4.85242	1638702_a_at	ACHINTYA	-3.09017
1632790_at	CG7863-PA	4.84641	1625783_at	CG9445-PA	-3.06907
1639653_at	CG5582-PA	4.80806	1641589_s_at	ABDOMINAL B	-3.06321
1625992_s_at	CG9047-PB, ISOFORM B	4.80241	1625895_a_at	CG31211-PC, ISOFORM C	-3.05557
1636423_at	CG8012-PA	4.79674	1640848_at	CG11597-PA	-3.04944
1630532_at	CG13091-PA	4.79338	1623281_s_at	CG33878-PA	-3.04199
1640488_a_at	CG9510-PA, ISOFORM A/GM20637P/RE37426P/AT18457P	4.77903	1625375_at	CG32201-PA	-3.03257
1625965_a_at	OSIRIS 2	4.75572	1635299_at	DREV1	-3.02515
1622925_at	NEJIRE	4.75517	1626150_at	TEASHIRT	-3.01682
1639478_at	CG5096-PA	4.74571	1625918_a_at	CG14346-PB, ISOFORM B	-3.01682
1628699_at	LARVAL SERUM PROTEIN 1	4.7256	1622997_at	CG13141-PA	-3.01549
1629549_s_at	CG12559-PC.3	4.71827	1637248_at	CG30194-PD, ISOFORM D	-3.0136
1623767_at	CG17839-PB, ISOFORM B	4.69959	1628005_at	CG31666-PA, ISOFORM A	-3.01198
1628101_s_at	GH14055P/CG32581-PA	4.69421	1636208_a_at	GH18278P	-3.00916
1637811_s_at	EG:BACR19J1.3 PROTEIN	4.69031	1635003_at	HYPOTHETICAL PROTEIN	-2.99807
1630467_a_at	DIURETIC HORMONE 31	4.68344	1629661_at	CG13723-PA	-2.99604
1630276_at	LD15196P	4.68322	1634289_at	RUBY	-2.99588
1627302_at	FLAVIN-CONTAINING MONOOXYGENASE 2	4.58568	1633281_at	HL02867P	-2.99475
1638523_at	LP02557P	4.58417	1627437_at	CG17031-PA	-2.99388
1637432_at	RE43153P	4.57226	1624483_at	RE01471P	-2.98755
1633446_s_at	LP03829P	4.57062	1637059_s_at	DNAJ-LIKE-1	-2.98315
1623961_at	SD24339P	4.51022	1623722_at	NONA-LIKE	-2.97679
1637791_at	CG31922-PA	4.50897	1623656_s_at	CG1109-PA, ISOFORM A	-2.96492
1636157_at	PROBABLE TYROSYL-TRNA SYNTHETASE, MITOCHONDRIAL PRECURSOR	4.45246	1625152_s_at	CG17612-PB, ISOFORM B	-2.96035
1641234_at	CG16997-PA	4.43818	1628201_at	RNA 3'-TERMINAL PHOSPHATE CYCLASE	-2.95585
1625634_at	DEAD BOX PROTEIN 45A	4.43793	1630340_at	CG11927-PA	-2.95426
1626081_at	CG8837-PA	4.43343	1627452_a_at	LETHAL (3) MALIGNANT BRAIN TUMOR	-2.95268
1632600_at	,HDC05924 /FEA=HDP /SEG=CHR2R:-7229834,7230347	4.42617	1634962_s_at	HU LI TAI SHAO	-2.94718
1637118_at	SD18306P	4.42179	1639266_at	CG15744-PA	-2.94578
1623761_at	CG15347-PA	4.41037	1636377_at	LIGAND-GATED ION CHANNEL PHCL-A	-2.93779
1623903_at	PARATHION HYDROLASE-RELATED PROTEIN	4.40563	1639494_at	LEMMING	-2.93771
1629375_at	GH01142P	4.40292	1636108_at	CG17033-PA	-2.93548
1637444_s_at	PUGILIST	4.39615	1639434_at	CG14556-PA	-2.93304
1626165_at	CG3754-PA	4.35401	1629484_s_at	CG31666-PA, ISOFORM A	-2.93266
1641559_at	CG15283-PA	4.34905	1635282_at	CG7142-PA	-2.93003
1630657_at	RE15630P	4.32545	1639894_at	AT13327P	-2.92808
1625193_at	CG31106-PA	4.28395	1629848_s_at	CG17184-PB, ISOFORM B	-2.92728
1625611_at	GH23407P	4.28342	1626438_at	NO DISTRIBUTIVE DISJUNCTION	-2.9267
1634789_at	CG30151-PA	4.26943	1624958_a_at	CG8851-PB, ISOFORM B	-2.91518
1625244_at	CG15433-PA	4.25042	1626237_at	LD40094P	-2.90726
1626243_at	CG11626-PA	4.22442	1624765_at	MITOCHONDRIAL RIBOSOMAL PROTEIN L36	-2.90516
1631627_at	CG5335-PA/FAT BODY PROTEIN 1	4.20027	1639341_at	SD04505P	-2.90341
1639454_at	GH07575P	4.18722	1625670_at	GH08693P	-2.89554
1626461_at	SODIUM CHLORIDE COTRANSPORTER 69	4.16766	1627036_at	OCCLUDIN-LIKE PROTEIN	-2.88842
1633086_s_at	GH03773P	4.10398	1623199_a_at	CG32352-PB, ISOFORM B	-2.88585
1640400_at	RH46075P	4.09506	1630343_at	HYPOTHETICAL PROTEIN	-2.88236
1625439_at	TETRASPANIN 29FA	4.09052	1625757_at	GST-CONTAINING FLYWCH ZINC-FINGER PROTEIN	-2.8812
1623755_at	TENASCIN ACCESSORY	4.08464	1633615_at	AT25917P	-2.88082
AFFX-r2-Dros-GAPDH-M_a_at	GLYCEROL 3 PHOSPHATE DEHYDROGENASE	4.08117	1629253_at	CG2885-PA	-2.87949
1637834_at	EXTRA-EXTRA	4.05729	1633709_at	CG2772-PA	-2.87712
1635479_a_at	CG32055-PA	4.04558	1640332_at	RH25557P	-2.86506
1633543_s_at	CDC42	4.04316	1640055_at	CG4065-PB, ISOFORM B	-2.85892
1638636_at	CG12512-PA	4.03863	1627400_a_at	AT22312P	-2.85726
1633844_at	IP04482P	4.02621	1629022_at	CG13991-PA	-2.84685
1628419_a_at	GH14506P	4.00647	1636210_at	CG10191-PA	-2.84014
1635375_at	CG5630-PA	3.99362	1641131_at	GH10694P	-2.83667
1640556_at	IP11886P	3.97824	1641713_a_at	CG11120-PB, ISOFORM B	-2.83312
1634339_at	CG32694-PA, ISOFORM A	3.94988	1637665_at	CG31367-PA	-2.82807
1624957_a_at	CG4821-PA, ISOFORM A	3.93333	1634696_at	LD25077P	-2.82001
1630516_at	CG14615-PA	3.9156	1630997_at	CG7429-PA	-2.81827
1640529_at	CG15408-PA	3.91207	1630806_at	FEMALE STERILE (1) K10	-2.8168
1628957_at	LETHAL (2) 35BD	3.89305	1628299_at	CG5339-PA	-2.80992
1623733_at	NONSENSE-MEDIATED MRNA 3	3.8844	1626941_at	BESTROPHIN 4	-2.80795
1638194_at	CG4409-PA	3.86961	1629081_at	ORIENTATION DISRUPTER	-2.80683
1630375_at	SD05291P	3.86355	1635005_a_at	RESISTANT TO DIELDRIN	-2.80151
1640303_a_at	PASTREL	3.84872	1627033_at	GH24459P	-2.79071
1639904_at	O-6-ALKYLGUANINE-DNA ALKYLTRANSFERASE	3.84678	1636844_at	RE69756P	-2.77877
1623692_s_at	RHOMBOID-4	3.83827	1628702_at	CG32580-PA	-2.77237
1625426_at	CG5846-PA	3.83255	1638995_at	CG2292-PA	-2.76769
1632774_s_at	GH15213P	3.82858	1626680_at	CG9305-PA	-2.7669
1624928_at	CG6064-PA	3.81268	1632740_at	HYPOTHETICAL PROTEIN CG31818 IN CHROMOSOME 2	-2.76521
1628798_at	MYB-MUVB COMPLEX SUBUNIT LIN-52	3.81126	1633262_s_at	GH04929P	-2.75944
1626588_a_at	CG5325-PB, ISOFORM B	3.78961	1635298_at	GH20023P	-2.7586
1623706_at	CG9498-PA	3.78923	1629714_at	BENIGN GONIAL CELL NEOPLASM	-2.75337
1638882_at	ROSY	3.77534	1625768_s_at	LONGITUDINALS LACKING	-2.75037
1627396_a_at	SD14665P	3.75181	1632304_at	CG8026-PA, ISOFORM A	-2.74551
1635030_at	CG12868-PA	3.73761	1640395_a_at	DAUGHTER OF SEVENLESS	-2.73786
1632958_a_at	CG15675-PB, ISOFORM B	3.73012	1627735_at	CG13908-PA	-2.72933
1637042_a_at	CG11961-PA, ISOFORM A	3.72787	1638754_s_at	CG8445-PA, ISOFORM A	-2.72848
1625877_s_at	RE45856P	3.7136	1630585_s_at	,U06920 /FEA=TRANSPOSON /DB_XREF=DM06920 /LEN=6083 /DESC=GB|U06920|HET-A DM06920 6083BP DERIVED FROM U06920.2 (REL. 67, LAST UPDATED, VERSION 14).	-2.72576
1641449_at	DICER-2	3.70822	1636934_at	CG32307-PA	-2.70606
1632117_s_at	DEADPAN/VACUOLAR H+ ATPASE 16KD SUBUNIT	3.69709	1633306_at	CG31733-PB, ISOFORM B	-2.69941
1625245_at	RE34633P	3.69439	1638979_a_at	MUTATOR 2	-2.6969
1631285_at	TETRASPANIN 5D	3.68132	1629648_s_at	SPRINT	-2.69483
1630318_at	MEDIATOR COMPLEX SUBUNIT 7	3.65881	1624429_at	CG3967-PC, ISOFORM C	-2.69387
1634165_at	AT15262P	3.62324	1640486_s_at	CG7125-PA, ISOFORM A	-2.68476
1632114_at	CYPXIIA4	3.62073	1632189_at	LD09945P	-2.67594
1634871_s_at	GM03914P/SRC ONCOGENE AT 64B	3.61911	1629827_s_at	HEAT-SHOCK-PROTEIN-70BA/HEAT SHOCK PROTEIN 70BBB	-2.65606
1641681_s_at	CG5288-PA, ISOFORM A	3.61671	1630865_s_at	CG11337-PB, ISOFORM B	-2.65538
1633237_at	IMAGINAL DISC GROWTH FACTOR 1	3.60078	1624375_at	INSENSITIVE	-2.64338
1636989_a_at	CG1399-PA, ISOFORM A	3.60017	1640442_at	DYNEIN HEAVY CHAIN AT 89D	-2.64198
1640431_at	INVERTED REPEAT-BINDING PROTEIN	3.58673	1640879_at	AT18451P	-2.63004
1623276_at	CG31663-PA	3.56758	1632964_at	CG15678-PA	-2.62688
1634982_at	LD45596P	3.54699	1622931_at	LD46256P	-2.62329
1636574_s_at	CG33056-PB, ISOFORM B	3.54438	1636762_a_at	SUPERCOILING FACTOR	-2.62289
1625947_at	GLIAL LAZARILLO	3.52904	1630768_s_at	ACHINTYA/VISMAY	-2.62044
1640950_at	CG15739-PA	3.51934	1637628_at	GH28477P	-2.61494
1632500_at	CG10226-PA	3.51638	1640699_at	CG15578-PA	-2.61271
1627459_at	CG9154-PA	3.51605	1636735_s_at	CG3065-PC, ISOFORM C	-2.61147
1629428_at	CG7342-PA	3.51597	1636793_at	CYTOCHROME P450-4D2	-2.60842
1633958_at	S-ADENOSYLMETHIONINE DECARBOXYLASE	3.50934	1637770_a_at	CG11505-PA, ISOFORM A	-2.60729
1637645_at	RE13914P	3.5065	1640281_s_at	LD42420P	-2.60473
1639801_at	CG17168-PA.3	3.5007	1632956_at	LD29918P	-2.60333
1631258_at	CG30005-PA	3.50024	1637574_at	ATP-DEPENDENT CHROMATIN ASSEMBLY FACTOR LARGE SUBUNIT	-2.60324
1625594_s_at	CAMP-DEPENDENT PROTEIN KINASE R2	3.4679	1625109_at	RECOMBINATION REPAIR PROTEIN 1	-2.60221
1631149_s_at	LA AUTOANTIGEN-LIKE	3.43687	1639202_a_at	CG7023-PA, ISOFORM A	-2.60093
1633707_at	CG12824-PA	3.43608	1623145_s_at	PLEXIN B	-2.58371
1623695_a_at	CG11255-PB, ISOFORM B	3.42481	1626362_at	MISSING OOCYTE	-2.57942
1623339_at	LD07519P	3.42313	1634359_a_at	BOREALIN	-2.57712
1636123_at	GH09240P	3.42103	1633078_at	PMKASE	-2.57694
1637900_at	LP07620P	3.40669	1622983_a_at	NUP154	-2.57519
1634912_at	MODULO	3.40301	1625925_at	HISTONE H2A	-2.5671
1641634_at	LARVAL SERUM PROTEIN 2	3.39591	1639437_s_at	CG4945-PA, ISOFORM A	-2.5647
1635723_s_at	CG33129-PA, ISOFORM A	3.39058	1624663_a_at	VISMAY	-2.5626
1628489_at	DIVISION ABNORMALLY DELAYED	3.38235	1629327_at	IP06343P	-2.56234
1638560_a_at	CG1884-PA, ISOFORM A	3.3773	1629072_at	SUPPRESSOR OF WHITE-APRICOT	-2.55088
1624113_at	CG7845-PA	3.3627	1634351_at	CG7860-PA	-2.54473
1624342_at	CG10911-PA	3.35343	1636521_at	G/T MISMATCH-SPECIFIC THYMINE DNA GLYCOSYLASE	-2.53722
1623066_at	INWARDLY RECTIFYING POTASSIUM CHANNEL 3	3.34823	1627759_at	CG30080-PA	-2.53313
1640650_at	IRON REGULATORY PROTEIN 1B	3.34669	1626872_at	CG14867-PA	-2.52875
1634561_s_at	AUTOPHAGY-SPECIFIC GENE 8A	3.34614	1630931_at	CG2843-PA	-2.52389
1637821_at	CG32023-PA	3.34613	1624913_s_at	OUT AT FIRST	-2.52117
1629944_at	CG12814-PA	3.3424	1624497_at	CR315413303857	-2.49799
1630524_at	G PROTEIN 49B/GM01501P/LP09564P	3.33324	1638469_s_at	HDC17028	-2.49606
1635447_at	LP01562P	3.3291	1637542_s_at	CG10890-PC, ISOFORM C	-2.49136
1639771_at	CG12132-PA	3.29591	1627829_at	RHODOPSIN 3	-2.49134
1634207_at	CG16799-PA	3.27633	1637654_at	CG10566-PA	-2.48741
1636914_at	CDK5 ACTIVATOR-LIKE PROTEIN	3.27398	1640483_at	CG8959-PA	-2.48666
1640468_a_at	TETRASPANIN 66A	3.27013	1640628_at	GH11924P	-2.48476
1628856_at	GH06646P/LD46351P/LP07504P	3.26593	1639842_at	CG14314-PA	-2.48121
1631400_at	RE57183P	3.24207	1640252_at	MITOCHONDRIAL RIBOSOMAL PROTEIN L9	-2.47498
1641033_a_at	UNKEMPT	3.22258	1623109_at	CG4593-PA	-2.473
1641152_at	CG1718-PA	3.22118	1629708_at	AT21921P	-2.47252
1632259_at	CG10007-PA	3.21285	1629119_at	CG33221-PA	-2.46862
1629066_at	RE49422P	3.20464	1629180_at	O-FUCOSYLTRANSFERASE 2	-2.46682
1640066_at	CG1142-PA	3.20173	1638418_at	ALPHA 1,3 FUCOSYLTRANSFERASE	-2.45914
1627662_at	UDP-GLYCOSYLTRANSFERASE 35A	3.20087	1625751_at	PROBABLE MITOCHONDRIAL IMPORT INNER MEMBRANE TRANSLOCASE SUBUNIT TIM17 1	-2.454
1640103_s_at	CG17224-PA, ISOFORM A	3.19252	1632633_at	CG6514-PA	-2.44944
1625431_at	REVERSED POLARITY	3.18075	1635943_s_at	CG10947-PB, ISOFORM B	-2.44456
1625889_at	RIBOSOMAL PROTEIN L3	3.17359	1625556_at	ARIADNE 2	-2.44412
1628258_at	CG14526-PA	3.17181	1636612_a_at	PRICKLE	-2.44359
1625880_at	CG17618-PA	3.17048	1623673_at	LD44032P	-2.43368
1641476_a_at	TISSUE INHIBITOR OF METALLOPROTEASES	3.16785	1634128_at	CG15876-PA	-2.43245
1635325_a_at	GTPASE-ACTIVATING PROTEIN 1	3.15983	1634101_at	RE43755P	-2.43212
1628828_s_at	CG6957-PA, ISOFORM A	3.15817	1635240_at	DEFORMED EPIDERMAL AUTOREGULATORY FACTOR-1	-2.43075
1625686_s_at	RHYTHMICALLY EXPRESSED GENE 3	3.15574	1633879_a_at	PAIRED	-2.4278
1623762_at	KENNY	3.13102	1632708_at	GH17186P	-2.42258
1627465_at	IP14609P	3.11566	1636015_s_at	RE41137P	-2.42132
1628909_at	RH04232P	3.11463	1640796_a_at	CG1812-PA, ISOFORM A	-2.41722
1630827_s_at	CG11727-PA, ISOFORM A	3.11031	1640127_at	LD24362P	-2.41415
1638808_at	SYNTAXIN 4	3.1046	1627124_at	RE39008P	-2.41352
1639640_at	CG32485-PA	3.09768	1623134_at	CG12506-PA	-2.41286
1624101_at	PROBABLE CYTOCHROME P450 6A23	3.08937	1630983_s_at	CG32736-PB, ISOFORM B	-2.41267
1625035_at	INSCUTEABLE	3.08362	1628997_at	AT23443P	-2.41255
1627627_at	CG10466-PA	3.08269	1634503_at	CG15695-PA	-2.40757
1624577_at	ACETYLCHOLINE ESTERASE	3.0727	1637969_at	AT01695P	-2.40143
1639671_at	EIGER	3.07212	1630246_at	CG14199-PA	-2.39509
1636974_at	DALLY-LIKE	3.06593	1629420_at	CG12433-PA	-2.39244
1641025_at	RE61993P	3.06455	1630368_at	CG7856-PA	-2.38863
1641610_at	GH13361P	3.06433	1628092_at	CG5041-PA	-2.38632
1639554_at	NUCLEOLAR PROTEIN AT 60B	3.06044	1635211_at	SCRIBBLER	-2.38259
1624971_at	CG5254-PA	3.05755	1629001_at	CG5787-PA	-2.38091
1636501_at	RE32881P	3.05493	1625162_at	CG4611-PA	-2.3771
1623053_a_at	LD44733P	3.05388	1629473_at	CENTER DIVIDER	-2.37663
1640119_a_at	DISCS LARGE 1	3.04455	1639848_at	MATOTOPETLI	-2.37437
1638630_at	RE46560P	3.03927	1626957_at	CG15450-PA	-2.37149
1634102_at	SALLIMUS	3.03829	1632679_s_at	ESPINAS	-2.36614
1629715_at	CG7891-PA	3.02547	1627009_at	STAND STILL	-2.36524
1634584_at	CG31875-PA	3.017	1633916_at	CG18605-PA	-2.36289
1629106_at	CG2233-PA	3.01423	1638112_at	GM06687P	-2.36054
1633349_at	TRANSCRIPTION FACTOR TFIIF	3.01398	1629041_at	IP03810P	-2.35845
1627886_at	AUTOPHAGY-SPECIFIC GENE 1	3.01111	1626231_at	CG4704-PA	-2.35736
1633268_s_at	CG10806-PA, ISOFORM A	3.00502	1623919_a_at	CG5175-PA, ISOFORM A	-2.35591
1640884_at	CG15784-PA	2.99826	1637800_at	CG3347-PA	-2.34636
1639785_s_at	DAPPLED	2.99659	1641134_at	PUTATIVE UBIQUINONE BIOSYNTHESIS MONOOXGENASE COQ6	-2.34533
1634762_a_at	CG15096-PA, ISOFORM A	2.99549	1636533_at	CG18468-PA	-2.34418
1631456_at	RE11111P	2.99249	1628686_a_at	39 KD PROTEIN/SD14665P	-2.33551
1640020_at	LD21074P	2.9879	1630776_at	CG1421-PA	-2.33089
1635200_at	CG11261-PA	2.98764	1625365_at	AT13609P	-2.32593
1627709_at	CG30371-PA	2.97845	1640845_at	IP06402P	-2.32464
1626857_at	LD41739P	2.9738	1636341_at	FIZZY	-2.3206
1629650_at	PUTATIVE CONSERVED OLIGOMERIC GOLGI COMPLEX COMPONENT 3	2.97017	1629113_a_at	MUTAGEN-SENSITIVE 312	-2.31986
1632206_at	RE11768P	2.96445	1623206_a_at	LD16029P	-2.31492
1635893_at	#NAME?	2.95601	1634008_at	CG31018-PA	-2.31204
1641146_at	SCARLET	2.95268	1629766_at	SD04942P	-2.30957
1631127_at	GH09035P	2.94428	1625187_a_at	SET DOMAIN BINDING FACTOR	-2.3088
1629207_at	GH03305P	2.92697	1634000_a_at	HL02936P	-2.30824
1638344_at	CG5287-PA	2.90393	1632272_a_at	GH23813P	-2.3078
1640159_at	RE15974P	2.90169	1632702_at	CG14387-PA	-2.3051
1631597_at	FORKHEAD BOX, SUB-GROUP O	2.89952	1631835_at	CG6300-PA	-2.30442
1640881_at	CG16762-PA	2.89528	1628040_at	IP07609P	-2.30202
1631554_at	RE56564P	2.88281	1626751_at	GM14814P	-2.2988
1640344_at	CG18480-PA	2.87741	1632581_at	IP01201P	-2.29823
1632171_a_at	GM13767P	2.87341	1637741_a_at	AT12437P	-2.29743
1636153_at	GH22096P	2.86788	1641197_at	CG12377-PA	-2.2924
1633363_at	SD20009P	2.86238	1627957_at	CG1638-PA	-2.29236
1631979_at	CG11259-PA	2.86159	1625086_s_at	CG32820-PA, ISOFORM A	-2.29091
1638354_at	CG12007-PA	2.85361	1633154_at	CG11281-PA	-2.28866
1634878_at	CG15127-PA	2.82774	1641677_at	SLOW BORDER CELLS	-2.28676
1625012_s_at	CG31764-PC, ISOFORM C	2.82203	1633884_at	CG10955-PA	-2.28365
1639430_at	CG6637-PA	2.82153	1631141_at	SPLICING FACTOR 1	-2.2799
1633288_at	CG31763-PA	2.81892	1629701_at	AT31172P	-2.27775
1640854_at	GH28833P	2.81762	1636256_s_at	,HDC19846 /FEA=HDP /SEG=CHRX:+20200462,20200763	-2.27673
1631637_a_at	CYTOCHROME P450 REDUCTASE	2.81535	1628678_at	GH07209P	-2.2764
1624587_at	IP04046P	2.81439	1634972_at	PUTATIVE S-METHYL-5-THIOADENOSINE PHOSPHORYLASE	-2.27567
1634131_s_at	CG13316-PB, ISOFORM B	2.80989	1624908_at	GH26380P/CG15287-PA	-2.27392
1639768_at	CG2813-PA	2.80269	1624886_s_at	,HDC06119 /FEA=HDP /SEG=CHR2R:+8168893,8169560	-2.26644
1641540_a_at	CG7668-PA, ISOFORM A	2.79961	1632233_at	NUCLEOPORIN GLE1	-2.26439
1635143_at	CG6877-PA	2.78371	1627885_s_at	GH22749P	-2.26281
1639180_at	CG12505-PA	2.78201	1628968_at	AT30190P	-2.25963
1628567_at	CG13565-PA	2.78086	1640147_at	HYPOTHETICAL PROTEIN BG:DS02252.4 (CG18518-PA)	-2.25328
1635998_at	CG3672-PA	2.78071	1639052_a_at	CG12024-PA, ISOFORM A	-2.25083
1635664_at	BUZIDAU	2.78056	1640960_at	CG2224-PA	-2.24841
1632026_at	CG4930-PA	2.77983	1628034_at	AT16577P	-2.24488
1630147_at	HEXOKINASE C	2.77878	1632024_at	AT12489P	-2.2443
1638295_s_at	CG1129-PB, ISOFORM B	2.77547	1637475_at	FASCETTO	-2.24221
1630309_s_at	GM03661P	2.77256	1630818_at	CG30178-PA	-2.23941
1632986_a_at	CG15088-PB, ISOFORM B	2.772	1634954_at	RE53486P	-2.23784
1625710_at	AT30094P	2.77094	1623034_at	CG7026-PA	-2.2263
1637142_at	GH06693P	2.76913	1635833_at	CG4198-PA	-2.22459
1637463_a_at	NEUROGLIAN	2.76911	1626454_at	G2/MITOTIC-SPECIFIC CYCLIN-B3	-2.22431
1631224_at	ESTERASE 6	2.76368	1633004_at	CG3875-PA	-2.21807
1626326_at	IP12392P	2.76339	1625112_at	SNF5-RELATED 1	-2.21583
1640032_a_at	CG3814-PA, ISOFORM A	2.76263	1633667_at	LIPASE 2	-2.21495
1632160_s_at	CG15279-PA, ISOFORM A	2.76108	1632099_s_at	LD33094P	-2.21472
1625531_at	ODORANT-BINDING PROTEIN 18A	2.75016	1623611_at	,HDC11397 /FEA=HDP /SEG=CHR3L:-21585048,21585999	-2.2112
1631094_s_at	CG9339-PA, ISOFORM A	2.74902	1635973_at	CG11196-PA	-2.21029
1631007_at	RIBONUCLEOSIDE DIPHOSPHATE REDUCTASE LARGE SUBUNIT	2.74606	1639995_a_at	CG1868-PA, ISOFORM A	-2.20778
1627982_at	CG31077-PA	2.74521	1634171_at	CG12231-PA	-2.20665
1624079_a_at	RE42508P	2.74315	1632403_at	CG12263-PA	-2.20228
1640221_at	CG10479-PA	2.74167	1641167_s_at	CG7047-PB, ISOFORM B	-2.20146
1641038_at	CG10650-PA	2.73901	1628445_at	LD18667P	-2.20141
1639944_at	CYPIXF2	2.73739	1638022_at	CG7971-PC, ISOFORM C	-2.2014
1636059_at	CG9689-PA	2.731	1639567_at	FRATAXIN-LIKE	-2.19831
1635117_at	FUSED	2.73073	1632761_at	,HDC02919 /FEA=HDP /SEG=CHR2L:+17149562,17149932	-2.1974
1633420_at	LDLCP-RELATED PROTEIN	2.72282	1638885_at	,CG33318-RA /FEA=BDGP /SEG=CHR2L:+20893696,20894276	-2.19626
1630912_at	CG7789-PA	2.721	1628083_at	LD40005P	-2.19585
1629803_a_at	SCAB	2.71683	1628840_at	KEN AND BARBIE	-2.19527
1629070_at	CG1208-PA	2.70334	1625210_a_at	HL01686P/MSP-300/GH27201P/MSP-300	-2.19221
1632179_at	SEPIAPTERIN REDUCTASE	2.70154	1638834_a_at	MEDIATOR COMPLEX SUBUNIT 18	-2.19154
1631532_at	GH09573P	2.69875	1632492_at	CG5062-PA	-2.18464
1637257_at	BCDNA.GH02901	2.69822	1632890_at	CG8991-PA	-2.18264
1627041_s_at	INEBRIATED	2.69791	1624191_at	CENP-META	-2.1826
1627047_at	GH09123P	2.69556	1633690_at	RE38146P	-2.1823
1630141_at	LD27030P	2.69296	1629117_at	UDP-N-ACETYL--D-GALACTOSAMINE:POLYPEPTIDE N-ACETYLGALACTOSAMINYLTRANSFERASE 2	-2.18001
1628715_a_at	SD07475P	2.6849	1637599_at	LETHAL (3) MALIGNANT BRAIN TUMOR	-2.17982
1628292_s_at	HELIX LOOP HELIX PROTEIN 106	2.67772	1638930_s_at	CG11248-PB, ISOFORM B	-2.1796
1628150_a_at	CG9449-PB, ISOFORM B	2.67218	1638397_at	CG11388-PA	-2.17869
1632098_at	CG4364-PA	2.66835	1634727_a_at	THREE ROWS	-2.17601
1630977_at	CG16771-PA	2.66165	1627842_at	CG14898-PA	-2.17071
1631761_at	CG31313-PA	2.66055	1637482_at	PEPTIDE O-XYLOSYLTRANSFERASE	-2.16995
1631105_at	TETRASPANIN 96F	2.65006	1628387_s_at	CG30080-PA	-2.16986
1636620_s_at	CG15095-PB, ISOFORM B	2.64728	1632576_at	CG8142-PA	-2.16938
1641285_at	CG5861-PA	2.64672	1637895_at	DYNEIN HEAVY CHAIN AT 16F	-2.16784
1640015_at	CG7053-PA	2.643	1635115_at	CG30325-PA	-2.16769
1624706_at	CG11819-PA	2.64266	1630080_at	PLEIOHOMEOTIC LIKE	-2.16509
1630886_at	LD07760P	2.6422	1625173_s_at	LD10878P	-2.16355
1641725_at	CG7000-PA	2.63975	1630487_s_at	CG4456/HEAT SHOCK PROTEIN 22	-2.16298
1639083_at	FAT FACETS	2.63634	1625566_a_at	LD46333P	-2.16031
1627634_at	LP21121P	2.62637	1635773_at	CG10144-PA	-2.15662
1640695_at	CG10425-PA	2.6261	1633153_at	CG7134-PA	-2.15133
1628412_at	ADENYLYL CYCLASE 78C	2.62472	1623248_s_at	,HDC08030 /FEA=HDP /SEG=CHR3L:-1985935,1986175	-2.14707
1633520_at	CG32027-PA	2.62277	1632425_at	,HDC12756 /FEA=HDP /SEG=CHR3R:-5648836,5650083	-2.14342
1631355_at	MITOCHONDRIAL RIBOSOMAL PROTEIN S28	2.62264	1638645_at	AT03617P	-2.14087
1634913_s_at	RE21078P	2.61739	1637792_at	EG:33C11.1 PROTEIN	-2.14029
1635705_at	RE22711P	2.61292	1633106_at	CG6662-PA	-2.13586
1635675_at	HOMEOBOX PROTEIN SCARECROW	2.60751	1635284_a_at	CG1770-PA, ISOFORM A	-2.13231
1630612_at	EG:23E12.1 PROTEIN	2.60104	1631933_at	AT09114P	-2.13182
1625450_at	METHUSELAH-LIKE 14	2.59788	1633713_at	TRITHORAX-LIKE	-2.13084
1639346_at	LD17340P	2.58533	1630415_at	LP05501P	-2.1297
1631291_at	GM24362P	2.57719	1625170_at	GH28796P	-2.12837
1634191_at	CG6398-PA	2.56794	1636471_at	MODIFIER OF MDG4	-2.12825
1638164_at	CG4289-PA	2.56284	1633211_a_at	LD44821P	-2.11848
1639441_at	CALRETICULIN	2.54874	1625340_at	NO ON OR OFF TRANSIENT A	-2.11747
1636071_a_at	CAP BINDING PROTEIN 80	2.5433	1640477_at	TOUCH INSENSITIVE LARVA B	-2.11646
1635976_at	CG9977-PA	2.54222	1640421_at	RE11961P	-2.1136
1637872_at	SERINE PYRUVATE AMINOTRANSFERASE	2.53635	1629795_at	PROTEIN TYROSINE PHOSPHATASE-ERK/ENHANCER OF RAS1	-2.1118
1625697_at	CYPVIG1	2.52809	1637079_at	CG5098-PA	-2.11089
1641058_at	CG1319-PA	2.52753	1625897_s_at	,LD11162 /FEA=SIM4 /SEG=CHR3R:+9638859,9640391	-2.10593
1638637_at	,S.C3L002039 /FEA=FGENESH /SEG=CHR3L:+16182192,16182909	2.51808	1631455_at	CG30493-PB	-2.10501
1635088_at	CG1444-PA	2.51409	1639626_at	CG6695-PA, ISOFORM A	-2.10341
1633461_at	POLO KINASE KINASE 1	2.50655	1633480_at	SD09502P	-2.10102
1637143_at	CG9643-PA	2.50261	1633843_at	LD22825P	-2.0997
1623177_at	CG33228-PA	2.49656	1638161_at	GH08526P	-2.0987
1638388_at	CG10559-PA	2.49489	1630071_at	,HDC04285 /FEA=HDP /SEG=CHR2R:+18395190,18395538	-2.09254
1641223_at	RE13621P	2.49212	1640691_at	LD23155P	-2.09084
1623277_at	STICKY CH1	2.49198	1629852_at	RE04530P	-2.09027
1626306_at	RHO-KINASE	2.48931	1636109_at	PUTATIVE 60S RIBOSOMAL PROTEIN L33	-2.08996
1636547_at	CG5846-PA	2.4826	1640156_at	GH10780P	-2.08806
1626789_at	RE08075P	2.48112	1628832_s_at	LP06491P	-2.08599
1639124_at	CG31283-PA	2.47799	1626460_at	EG:100G10.7 PROTEIN	-2.08018
1625878_at	CYSTEINYL-TRNA SYNTHETASE	2.46865	1635116_a_at	GH08916P	-2.06537
1623564_at	SYNTAXIN 8	2.46049	1624644_a_at	CG5514-PB, ISOFORM B	-2.06374
1626641_s_at	GLOBIN 1	2.45921	1638121_at	AT18066P	-2.06004
1629869_s_at	FATTY ACID (LONG CHAIN) TRANSPORT PROTEIN	2.45525	1630811_at	CG31624-PA	-2.05845
1624322_at	CG7499-PA	2.45522	1634582_at	CG32736-PB, ISOFORM B	-2.05751
1632475_at	MISSHAPEN	2.4467	1623904_a_at	CG9475-PB, ISOFORM B	-2.05629
1641170_a_at	AT27789P	2.44533	1628272_a_at	CG40486-PB.3	-2.05389
1640644_at	SURFEIT 6	2.4447	1636684_at	CG31126-PA	-2.05171
1625486_a_at	PEPTIDOGLYCAN RECOGNITION PROTEIN LA	2.44239	1629040_at	LD34154P	-2.0515
1635766_at	FEMALE STERILE (2) KETEL	2.44125	1633000_a_at	CADHERIN-N	-2.05127
1635199_at	CG6014-PA	2.43757	1626011_at	HYPOTHETICAL PROTEIN ANON-29DA	-2.05106
1634599_s_at	CUT UP	2.43744	1633840_a_at	CG8026-PA, ISOFORM A	-2.05007
1626316_at	CG11757-PA	2.43621	1630065_at	CG6912-PA	-2.04952
1627473_at	CG8090-PA	2.43576	1637875_a_at	MITOCHONDRIAL DNA POLYMERASE ACCESSORY SUBUNIT	-2.045
1636464_at	CG7292-PA	2.43305	1639633_at	CG8272-PA	-2.02588
1622933_at	CG10344-PB, ISOFORM B	2.43261	1635344_at	PROTOPORPHYRINOGEN OXIDASE	-2.02358
1637558_at	RE63672P	2.41838	1627901_a_at	CG9692-PB	-2.01987
1625515_a_at	SCALLOPED	2.41542	1626319_a_at	IMMUNE INDUCED MOLECULE 10	-2.01672
1623436_a_at	BUNCHED	2.41516	1639313_at	CG17650-PA	-2.01566
1633650_at	SD19581P	2.4123	1633230_a_at	CG13457-PA, ISOFORM A	-2.0149
1641408_at	,HDC12925 /FEA=HDP /SEG=CHR3R:+6675724,6677224	2.4032	1623543_at	CG5807-PA	-2.0138
1636508_at	NEUROCALCIN	2.39972	1629951_at	CG9863-PA	-2.01178
1623257_a_at	LD02622P/CG17665-PB.3	2.38232	1622956_at	AT15479P	-2.00762
1638991_at	LP12049P	2.37907	1640268_at	MODIFIER OF MDG4	-2.00682
1635340_at	TUDOR	2.37852	1625989_at	LD37206P	-2.00348
1626301_at	IMAGINAL DISC GROWTH FACTOR 3	2.3682	1623144_at	CUBITUS INTERRUPTUS	-2.00337
1625055_at	OLIGOSACCHARYLTRANSFERASE 48KD SUBUNIT	2.36551	1626893_at	CG10287-PA	-2.00315
1627564_s_at	LD22235P	2.36513
1624800_at	LD18692P	2.36298
1637457_at	CG7646-PB, ISOFORM B	2.36059
1627148_at	ARGINYL-TRNA SYNTHETASE	2.35768
1627779_at	RE27477P	2.35357
1633989_at	RE70318P	2.34831
1634818_s_at	CG2165-PD, ISOFORM D	2.34726
1628778_at	ION TRANSPORT PEPTIDE	2.34643
1630745_at	GH20858P	2.34484
1635347_a_at	CG8557-PA, ISOFORM A	2.3428
1626508_at	LD43096P	2.33865
1633486_at	MITOCHONDRIAL RIBOSOMAL PROTEIN L3	2.33646
1624065_at	SPAGHETTI SQUASH	2.33428
1629195_at	CG4851-PA	2.33352
1632152_at	GH06546P	2.33348
1633329_at	CG1629-PA	2.33004
1638893_at	GH23001P	2.32874
1629346_at	CG1443-PA	2.32498
1631248_at	POLYCOMB PROTEIN L(1)G0020	2.31716
1631749_at	CG8928-PA	2.31104
1633232_at	CG18358-PA	2.31035
1623291_at	CG31673-PA	2.30517
1625801_s_at	CG16983-PB, ISOFORM B	2.29854
1628682_at	CG5577-PA	2.29853
1632615_at	CG6893-PA	2.29851
AFFX-r2-Dros-Act5C-3_s_at	ACTIN 5C	2.29691
1634598_a_at	CG1599-PA	2.2948
1635836_at	CG8072-PA	2.29421
1628290_s_at	GH01208P	2.29251
1627778_a_at	ARGININE METHYLTRANSFERASE 3	2.28551
1641442_a_at	CG33950-PB, ISOFORM B	2.28129
1631483_at	CG11257-PA	2.27919
1627156_at	CG33225-PA	2.26941
1628503_at	CG30424-PA	2.26249
1637905_s_at	CG2924-PC, ISOFORM C	2.25835
1623037_a_at	CG5594-PC, ISOFORM C	2.25714
1628625_at	RE39480P	2.25494
1633886_at	HYPOTHETICAL UPF0195 PROTEIN CG7949	2.24454
1637190_at	RE07481P	2.244
1636456_at	CG13053-PA	2.2435
1628831_at	TORSIN-LIKE PROTEIN PRECURSOR	2.24079
1631137_at	VIRAL IAP-ASSOCIATED FACTOR	2.23808
1627964_s_at	CG7888-PC, ISOFORM C	2.23651
1632462_at	CG2185-PA	2.2351
1630366_at	CG31149-PA	2.22576
1635191_at	TETRASPANIN 42ED	2.22435
1623924_at	LD10780P	2.21665
1640665_at	CG14133-PA	2.21651
1632503_at	MANNOSE-P-DOLICHOL UTILIZATION DEFECT 1 PROTEIN HOMOLOG	2.21425
1640301_a_at	NA+-DRIVEN ANION EXCHANGER 1	2.2133
1638727_at	CG9821-PB, ISOFORM B	2.20847
1640452_at	CG2540-PA	2.2076
1634861_at	CG17177-PA	2.20532
1637004_at	PARCAS	2.20395
1641143_s_at	TORSO-LIKE	2.20175
1635110_at	PROBABLE CYTOCHROME P450 6A13	2.19896
1639330_s_at	CG14217-PD, ISOFORM D	2.19674
1634619_at	INOSITOL 1,4,5-TRIPHOSPHATE KINASE 1	2.19078
1633074_a_at	MOESIN	2.18752
1635969_at	CG11590-PA	2.1827
1627176_at	CG31431-PA	2.17341
1632533_at	TISSUE INHIBITOR OF METALLOPROTEASES	2.1732
1624415_s_at	CG8121-PB, ISOFORM B	2.16931
1630414_at	CG13603-PA	2.16903
1627312_at	CG3195-PB, ISOFORM B	2.16883
1623335_a_at	CG5044-PA, ISOFORM A	2.16633
1623045_at	INTRONIC PROTEIN 259	2.16611
1626219_s_at	O-GLYCOSYLTRANSFERASE	2.16378
1636302_s_at	SUPPRESSOR OF DELTEX	2.16126
1635444_at	CG32662-PA	2.15782
1631802_at	,HDC10350 /FEA=HDP /SEG=CHR3L:+15768581,15769621	2.15731
1632701_at	PEPTIDYL--HYDROXYGLYCINE--AMIDATING LYASE	2.14973
1628734_at	CG11286-PA	2.14726
1636740_at	FORMALDEHYDE DEHYDROGENASE	2.14551
1629015_a_at	RH61354P	2.1442
1623942_at	CG6974-PA	2.14418
1636838_a_at	N-SYNAPTOBREVIN	2.14315
1639326_s_at	KATANIN 80	2.14194
1641018_s_at	CG8468-PB, ISOFORM B	2.13128
1627396_a_at	39 KD PROTEIN	2.12119
1630593_at	NEURAL LAZARILLO	2.11338
1627456_s_at	MUSHROOM-BODY EXPRESSED	2.1131
1631776_at	GH04846P	2.11231
1626787_s_at	CG3678-PA	2.11218
1629479_a_at	FLEDGLING OF KLP38B	2.11145
1624766_s_at	DORSAL SWITCH PROTEIN 1	2.109
1628453_at	CG2221-PA	2.10895
1624567_at	LD28840P	2.10643
1636257_at	PMM	2.10419
1634988_a_at	GH02239P	2.08923
1629969_at	CG11426-PA	2.08732
1630835_a_at	LD27413P	2.08673
1627087_at	RE49866P	2.08666
1624899_at	RAS ONCOGENE AT 85D	2.08592
1629358_s_at	TETRASPANIN 29FB	2.08479
1626724_at	CG32687-PA	2.08383
1632377_at	LD47639P	2.08057
1638839_at	CG8092-PA, ISOFORM A	2.07986
1626131_at	CG11362-PA	2.07837
1632383_at	ARGININE METHYLTRANSFERASE 1	2.07746
1625759_at	AT19081P	2.07646
1629005_a_at	CG3209-PB, ISOFORM B	2.07417
1637385_a_at	CG9780-PA, ISOFORM A	2.07279
1630451_at	RH09246P	2.0711
1625414_at	INFERTILE CRESCENT	2.07021
1630958_at	CG4108-PA	2.07001
1626133_s_at	GH06606P	2.06861
1623069_s_at	CG17544-PB, ISOFORM B	2.06824
1625902_at	CG11655-PA	2.04456
1628279_s_at	CG11076-PA, ISOFORM A	2.04442
1625800_at	CG4074-PA	2.04377
1627838_at	UNZIPPED	2.04289
1632605_at	#NAME?	2.0425
1637680_at	TETRASPANIN 42EQ	2.03845
1639344_at	CG32651-PA	2.03653
AFFX-Dros-eIF-4a_M_at	EUKARYOTIC INITIATION FACTOR 4A	2.03524
1639328_at	GM25741P	2.03325
1637415_at	CG6576-PA	2.03253
1629121_at	CG10337-PA	2.03208
1624685_at	CALCIUM BINDING EF-HAND PROTEIN PRECURSOR	2.03002
1625968_at	CG13630-PA/CG11227-PC, ISOFORM C	2.02751
1625315_at	CG4858-PA	2.02324
1630485_at	SD15619P	2.02302
1632103_at	CG9769-PA	2.01979
1632972_at	NEPRILYSIN 3	2.01739
1636440_at	SRY INTERACTING PROTEIN 1	2.01504
1635552_s_at	LP04163P	2.01325
1629748_s_at	CG2747-PB, ISOFORM B	2.00909
1640224_s_at	CG31904-PB, ISOFORM B	2.00581
1630305_at	FORK HEAD	2.00413
1630672_at	PROTEIN BCN92	2.00067
