# Supplementary material for: Chronic Hypoxia Impairs Muscle Function in the Drosophila Model of Duchenne's Muscular Dystrophy (DMD)
Source: PLoS One. 2010 Oct 20;5(10):e13450. doi: 10.1371/journal.pone.0013450 (PMC2958114; doi:10.1371/journal.pone.0013450)
Supplement: Table S5 — Functional Annotation from dmDys exposed to CH. (0.03 MB XLS) [file pone.0013450.s005.xls]

## Sheet: Sheet1
		UP-REGULATED GENES HYPOBARIC HYPOXIA						DOWN-REGULATED GENES HYPOBARIC HYPOXIA
Annotation Cluster 1		Enrichment Score: 4.14	Count	P_Value		Annotation Cluster 1		Enrichment Score: 4.22	Count	P_Value
	GOTERM_BP_ALL	nitrogen compound metabolic process	39	1e-05			GOTERM_BP_ALL	cell cycle process	39	2.9e-06
	GOTERM_BP_ALL	amine metabolic process	38	1.3e-05			GOTERM_BP_ALL	cell cycle	40	7.1e-06
	GOTERM_BP_ALL	amino acid metabolic process	24	0.00011			GOTERM_BP_ALL	M phase	28	3.6e-05
	GOTERM_BP_ALL	organic acid metabolic process	32	0.0002			GOTERM_BP_ALL	cell cycle phase	28	9.6e-05
	GOTERM_BP_ALL	carboxylic acid metabolic process	32	0.0002			GOTERM_BP_ALL	mitotic cell cycle	25	0.00028
	GOTERM_BP_ALL	amino acid and derivative metabolic process	26	0.00027			GOTERM_BP_ALL	mitosis	21	0.00037
Annotation Cluster 2		Enrichment Score: 3.18	Count	P_Value			GOTERM_BP_ALL	M phase of mitotic cell cycle	21	0.0004
	GOTERM_BP_ALL	amino acid metabolic process	24	0.00011		Annotation Cluster 2		Enrichment Score: 3.32	Count	P_Value
	GOTERM_BP_ALL	amino acid and derivative metabolic process	26	0.00027			GOTERM_BP_ALL	regulation of protein kinase activity	12	2.7e-07
	GOTERM_BP_ALL	amino acid biosynthetic process	10	0.00085			GOTERM_BP_ALL	regulation of transferase activity	12	2.7e-07
	GOTERM_BP_ALL	amine biosynthetic process	11	0.002			GOTERM_BP_ALL	regulation of kinase activity	12	2.7e-07
	GOTERM_BP_ALL	nitrogen compound biosynthetic process	11	0.0025			GOTERM_BP_ALL	regulation of catalytic activity	17	1.1e-06
Annotation Cluster 3		Enrichment Score: 1.66	Count	P_Value			GOTERM_BP_ALL	regulation of a molecular function	17	8.6e-06
	GOTERM_BP_ALL	cell death	21	0.011			GOTERM_BP_ALL	male gamete generation	16	6.9e-05
	GOTERM_BP_ALL	death	21	0.011			GOTERM_BP_ALL	spermatogenesis	16	6.9e-05
	GOTERM_BP_ALL	programmed cell death	20	0.014			GOTERM_BP_ALL	reproduction	38	0.0037
	GOTERM_BP_ALL	regulation of apoptosis	11	0.022			GOTERM_BP_ALL	sexual reproduction	31	0.014
	GOTERM_BP_ALL	cell development	55	0.024			GOTERM_BP_ALL	gamete generation	30	0.018
	GOTERM_BP_ALL	regulation of programmed cell death	11	0.042			GOTERM_BP_ALL	anatomical structure formation	11	0.32
	GOTERM_BP_ALL	apoptosis	13	0.065			GOTERM_BP_ALL	oogenesis	16	0.37
Annotation Cluster 4		Enrichment Score: 1.58	Count	P_Value			GOTERM_BP_ALL	female gamete generation	16	0.42
	GOTERM_BP_ALL	ribonucleoprotein complex biogenesis and assembly	14	0.0085			GOTERM_BP_ALL	ovarian follicle cell development	6	0.69
	GOTERM_BP_ALL	rRNA metabolic process	7	0.015		Annotation Cluster 3		Enrichment Score: 3.26	Count	P_Value
	GOTERM_BP_ALL	ribosome biogenesis and assembly	7	0.041			GOTERM_BP_ALL	response to unfolded protein	10	1.3e-07
	GOTERM_BP_ALL	rRNA processing	5	0.09			GOTERM_BP_ALL	response to protein stimulus	10	1.3e-07
Annotation Cluster 5		Enrichment Score: 1.43	Count	P_Value			GOTERM_BP_ALL	response to heat	11	1.5e-05
	GOTERM_BP_ALL	carbohydrate metabolic process	35	0.0063			GOTERM_BP_ALL	response to temperature stimulus	11	4.1e-05
	GOTERM_BP_ALL	amino sugar metabolic process	12	0.02			GOTERM_BP_ALL	protein folding	15	0.00078
	GOTERM_BP_ALL	polysaccharide metabolic process	15	0.028			GOTERM_BP_ALL	response to stress	21	0.0031
	GOTERM_BP_ALL	cellular polysaccharide metabolic process	12	0.031			GOTERM_BP_ALL	response to biotic stimulus	15	0.0032
	GOTERM_BP_ALL	N-acetylglucosamine metabolic process	11	0.044			GOTERM_BP_ALL	response to abiotic stimulus	14	0.0064
	GOTERM_BP_ALL	glucosamine metabolic process	11	0.044			GOTERM_BP_ALL	response to chemical stimulus	20	0.048
	GOTERM_BP_ALL	chitin metabolic process	10	0.062			GOTERM_BP_ALL	defense response	16	0.21
	GOTERM_BP_ALL	cellular carbohydrate metabolic process	17	0.25			GOTERM_BP_ALL	response to stimulus	44	0.31
						Annotation Cluster 4		Enrichment Score: 3.16	Count	P_Value
							GOTERM_BP_ALL	chromosome organization and biogenesis	28	1.6e-06
							GOTERM_BP_ALL	establishment and/or maintenance of chromatin architecture	17	0.0012
							GOTERM_BP_ALL	DNA packaging	17	0.0012
							GOTERM_BP_ALL	DNA metabolic process	31	0.0026
							GOTERM_BP_ALL	chromatin assembly or disassembly	10	0.026
						Annotation Cluster 5		Enrichment Score: 3.15	Count	P_Value
							GOTERM_BP_ALL	response to unfolded protein	10	1.3e-07
							GOTERM_BP_ALL	response to protein stimulus	10	1.3e-07
							GOTERM_BP_ALL	aging	5	0.22
							GOTERM_BP_ALL	determination of adult life span	5	0.22
							GOTERM_BP_ALL	multicellular organismal aging	5	0.22
						Annotation Cluster 6		Enrichment Score: 2.33	Count	P_Value
							GOTERM_BP_ALL	regulation of metabolic process	58	0.001
							GOTERM_BP_ALL	regulation of cellular metabolic process	56	0.0011
							GOTERM_BP_ALL	biopolymer metabolic process	120	0.0013
							GOTERM_BP_ALL	regulation of transcription, DNA-dependent	44	0.0014
							GOTERM_BP_ALL	regulation of nucleobase, nucleoside, nucleotide and nucleic acid metabolic process	52	0.0018
							GOTERM_BP_ALL	nucleobase, nucleoside, nucleotide and nucleic acid metabolic process	93	0.0019
							GOTERM_BP_ALL	regulation of gene expression	52	0.0021
							GOTERM_BP_ALL	transcription, DNA-dependent	46	0.0034
							GOTERM_BP_ALL	biological regulation	96	0.0035
							GOTERM_BP_ALL	RNA biosynthetic process	46	0.0038
							GOTERM_BP_ALL	regulation of transcription	47	0.0038
							GOTERM_BP_ALL	transcription from RNA polymerase II promoter	29	0.0038
							GOTERM_BP_ALL	transcription	51	0.0044
							GOTERM_BP_ALL	regulation of transcription from RNA polymerase II promoter	24	0.0055
							GOTERM_BP_ALL	RNA metabolic process	61	0.013
							GOTERM_BP_ALL	regulation of cellular process	71	0.021
							GOTERM_BP_ALL	regulation of biological process	80	0.067
							GOTERM_BP_ALL	gene expression	74	0.29
