# Supplementary material for: Chronic Hypoxia Impairs Muscle Function in the Drosophila Model of Duchenne's Muscular Dystrophy (DMD)
Source: PLoS One. 2010 Oct 20;5(10):e13450. doi: 10.1371/journal.pone.0013450 (PMC2958114; doi:10.1371/journal.pone.0013450)
Supplement: Table S6 — WT gene list. (0.02 MB XLS) [file pone.0013450.s006.xls]

## Sheet: Sheet1
	UP-REGULATED GENES NORMOBARIC HYPOXIA				DOWN-REGULATED GENES NORMOBARIC HYPOXIA
Affy ID	Name	Fold Change		Affy ID	Name	Fold Change
1623675_at	ODORANT-BINDING PROTEIN 99B	50.0082		163966_at	hormone receptor-like in 38	-10.262
1639982_at	CG15369-PA	26.8757
1637833_at	JUVENILE HORMONE ESTERASE	23.2164
1634525_at	CG7738-PA	20.7704
1632841_x_at	HEAT-SHOCK-PROTEIN-70BA	11.8335
1626821_s_at	HEAT SHOCK PROTEIN 70BBB	11.3978
1626248_at	CG18547	9.29165
1630568_at	unknown	8.70333
1629738_at	CG14954-RA	7.45943
1639571_s_at	HEAT-SHOCK-PROTEIN-70AB	7.34034
1624745_at	INSULIN-LIKE PEPTIDE 5	6.58832
1637577_at	ZINC/IRON REGULATED TRANSPORTER-RELATED PROTEIN 3	6.55617
1628699_at	LARVAL SERUM PROTEIN 1	6.36186
1634529_at	CG3290-PA	6.11507
1638484_at	HEAT SHOCK GENE 67BC	5.97661
1628173_at	CG17189-PA	5.71913
1635044_at	HEAT SHOCK PROTEIN 26	5.4693
1625042_at	CG31288-PA	5.29768
1634152_at	GLUTATHIONE S TRANSFERASE D5	5.1131
1629061_s_at	HEAT SHOCK PROTEIN 22	4.94302
1638872_at	HEAT SHOCK PROTEIN 68	4.81836
1634187_x_at	ALPHAGAMMA-ELEMENT:CR328653476561	4.63352
1633770_at	GH10821P	4.61891
AFFX-r2-Dros-Act5C-5_at	ACTIN 5C	4.1106
1623666_at	AT20211P	4.0137
1633637_at	CG17026-PA	4.00863
1622946_at	RE09301P	3.95341
1623201_at	CG5783-PA	3.56505
1635119_at	,HDC10295 /FEA=HDP /SEG=CHR3L:+15487236,15490408	3.43285
1626439_at	RH63135P	3.31463
1641055_at	HEAT SHOCK PROTEIN 23	3.23833
1628117_at	HEAT SHOCK PROTEIN 27	3.03594
1625405_at	YELLOW-C	3.03183
1632517_at	GH14316P	2.99175
AFFX-r2-Dros-Act5C-5_x_at	ACTIN 5C	2.97678
1633197_at	CG32024-PA	2.90012
1636620_s_at	CG15095-PB, ISOFORM B	2.86602
1634848_at	CG16705-PA	2.79149
1630289_at	CG6435-PA	2.74746
1631072_at	CG9512-PA	2.70383
1628271_at	CG3609-PA	2.64575
1635336_at	CG7554-PA	2.62953
1641681_s_at	CG5288-PA, ISOFORM A	2.49855
1633503_at	RE01652P	2.49736
1638424_at	GH20308P	2.46288
1626856_at	CG12560-PA	2.43413
1636674_at	GH20840P	2.41171
1628194_at	EG:25E8.1 PROTEIN	2.36866
1638592_at	CG6560-PA	2.34392
1631058_s_at	MICROSOMAL GLUTATHIONE S-TRANSFERASE-LIKE	2.28766
1640489_at	CG18522-PA	2.2319
1636151_at	CG32196-PA	2.13561
1630996_s_at	CG17723-PB, ISOFORM B	2.09476
1628252_at	GH14494P	2.04589
1635450_a_at	SENESCENCE MARKER PROTEIN-30	2.00171
