# Supplementary material for: Chronic Hypoxia Impairs Muscle Function in the Drosophila Model of Duchenne's Muscular Dystrophy (DMD)
Source: PLoS One. 2010 Oct 20;5(10):e13450. doi: 10.1371/journal.pone.0013450 (PMC2958114; doi:10.1371/journal.pone.0013450)
Supplement: Table S8 — Functional Annotation from WT exposed to CH. (0.02 MB XLS) [file pone.0013450.s008.xls]

## Sheet: Sheet1
		UP-REGULATED GENES NORMOBARIC HYPOXIA
Annotation Cluster 1		Enrichment Score: 5.57	Count	P_Value
	GOTERM_BP_ALL	response to unfolded protein	9	4.9e-15
	GOTERM_BP_ALL	response to protein stimulus	9	4.9e-15
	GOTERM_BP_ALL	protein folding	10	4.8e-10
	GOTERM_BP_ALL	response to biotic stimulus	10	1.8e-09
	GOTERM_BP_ALL	response to stress	9	2.2e-06
	GOTERM_BP_ALL	multicellular organismal aging	4	0.0013
	GOTERM_BP_ALL	aging	4	0.0013
	GOTERM_BP_ALL	determination of adult life span	4	0.0013
	GOTERM_BP_ALL	multicellular organismal development	6	0.73
	GOTERM_BP_ALL	developmental process	6	0.85
	GOTERM_BP_ALL	multicellular organismal process	6	0.91
Annotation Cluster 2		Enrichment Score: 4.02	Count	P_Value
	GOTERM_BP_ALL	response to unfolded protein	9	4.9e-15
	GOTERM_BP_ALL	response to protein stimulus	9	4.9e-15
	GOTERM_BP_ALL	response to heat	8	2.3e-10
	GOTERM_BP_ALL	protein folding	10	4.8e-10
	GOTERM_BP_ALL	response to temperature stimulus	8	5.1e-10
	GOTERM_BP_ALL	response to biotic stimulus	10	1.8e-09
	GOTERM_BP_ALL	response to chemical stimulus	11	7.3e-08
	GOTERM_BP_ALL	response to abiotic stimulus	8	6.9e-07
	GOTERM_BP_ALL	response to stress	9	2.2e-06
	GOTERM_BP_ALL	defense response	9	6.7e-06
	GOTERM_BP_ALL	heat shock-mediated polytene chromosome puffing	3	6.3e-05
	GOTERM_BP_ALL	polytene chromosome puffing	3	6.3e-05
	GOTERM_BP_ALL	response to stimulus	13	7.7e-05
	GOTERM_BP_ALL	protein complex assembly	3	0.053
	GOTERM_BP_ALL	cellular protein metabolic process	12	0.14
	GOTERM_BP_ALL	protein metabolic process	12	0.17
	GOTERM_BP_ALL	cellular macromolecule metabolic process	12	0.18
	GOTERM_BP_ALL	chromosome organization and biogenesis	3	0.22
	GOTERM_BP_ALL	macromolecular complex assembly	3	0.27
	GOTERM_BP_ALL	metabolic process	21	0.36
	GOTERM_BP_ALL	cellular component assembly	3	0.42
	GOTERM_BP_ALL	organelle organization and biogenesis	4	0.63
	GOTERM_BP_ALL	cellular metabolic process	16	0.78
	GOTERM_BP_ALL	macromolecule metabolic process	13	0.83
	GOTERM_BP_ALL	primary metabolic process	15	0.87
	GOTERM_BP_ALL	cellular component organization and biogenesis	5	0.93
	GOTERM_BP_ALL	cellular process	21	0.97
