# Supplementary material for: Chronic Hypoxia Impairs Muscle Function in the Drosophila Model of Duchenne's Muscular Dystrophy (DMD)
Source: PLoS One. 2010 Oct 20;5(10):e13450. doi: 10.1371/journal.pone.0013450 (PMC2958114; doi:10.1371/journal.pone.0013450)
Supplement: Table S9 — Nomoxic dmDys vs. WT gene list. (0.05 MB XLS) [file pone.0013450.s009.xls]

## Sheet: Sheet1
	UP-REGULATED GENES NORMOXIC dmDys vs. WT				DOWN-REGULATED GENES NORMOXIC dmDys vs. WT
Affy ID	Name	Fold Change		Affy ID	Name	Fold Change
1628617_at	drosomycin-F	434.591		1634064_at	CG13311	-113.478
1634076_at	CG12057	95.0874		1639366_at	Hormone receptor-like in 38	-84.2331
1632841_x_at	heat shock 70	80.7756		1637575_at	CG8028	-75.1151
1633765_at	asparagine synthetase	54.6929		1628699_at	Larval serum protein 1 beta	-39.3393
1637447_at	CG12498	48.8284		1637123_a_at	CG33281	-26.584
1635251_at	CG32553	48.4631		1633947_at	Cyp6a18	-23.8416
1627173_at	CG4040 /// CG33224	42.7791		1626123_at	CG11757	-17.0548
1630212_at	CG2065	42.017		1627317_a_at	tyramine-beta-hydroxylase	-16.6123
1628317_at	CG14410	35.9714		1630667_at	CG34043	-11.3337
1627669_at	CG1791	31.1935		1638858_at	CG31090	-11.0484
1626821_s_at	Hsp70Bbb /// heat shock 70 /// 87C locus	26.926		1625193_at	CG31106	-9.95778
1638508_at	CG14934	24.5226		1633197_at	CG32024	-8.30746
1637462_at	CG13833	21.4959		1637670_s_at	Checkpoint suppressor homologue	-8.16603
1632063_s_at	CG11357	17.7087		1631274_at	gp150-like	-7.36162
1639571_s_at	heat shock 70	16.6075		1629744_a_at	alpha-mannosidase	-7.24874
1634124_at	CG30428	14.5189		1626151_at	Gustatory receptor 32a	-6.92352
1640075_a_at	pathetic	14.2073		1635367_at	rancor	-6.84679
1640983_at	CG5909	12.6332		1631420_at	CG9509	-6.69336
1627855_at	yellow-e	12.4035		1625082_a_at	CG7882	-6.3137
1625846_at	CG12439	12.3826		1629907_at	CG14989	-5.9258
1629846_at	CG11619	11.7708		1632889_at	dpr9	-5.72192
1633266_at	BG642378	11.738		1637142_at	CG9547	-5.58969
1635044_at	heat shock protein hsp26	11.0549		1637172_at	mitochondrial ribosomal protein S14	-4.99178
1634195_at	CG11093	10.9836		1639405_at	CG4857	-4.96075
1631512_at	CG9377	10.2399		1626086_at	selenocysteine methyltransferase	-4.83428
1629061_s_at	heat shock gene 2.	9.90176		1630528_at	CG17751	-4.73545
1638872_at	Heat shock protein 68	9.89349		1637821_at	CG32023	-4.71096
1631591_at	CG31935	9.51885		1628419_a_at	yolkless-like	-4.54704
1639034_at	CG7593	7.60701		1626609_at	CG10006	-4.34619
1628660_at	CG7130	7.42993		1623903_at	CG18473	-4.16122
1624378_at	enhanced adult sensory threshold	6.60091		1624660_at	Protein tyrosine phosphatase 10D	-4.1171
1641055_at	Protein 23	5.98711		1625434_at	CG3270	-3.98789
1636567_at	CG31199	5.90609		1629509_s_at	carnation	-3.9678
1630169_a_at	Synapse-associated protein 47kD	5.64282		1636392_at	CG15785	-3.95667
1636811_at	Organic anion transporting polypeptide 33Ea	5.2951		1639326_s_at	katanin 80	-3.95424
1630570_at	CG13003	5.12951		1634418_at	CG33281	-3.89074
1624639_at	CG1420	4.82141		1623148_at	CG12990	-3.78408
1633876_at	CG7110	4.75818		1626600_at	CG30016	-3.78301
1630551_at	CG5290	4.5637		1635890_at	capa receptor	-3.7162
1640163_at	Fasciclin II	4.39902		1631554_at	CG11473	-3.61134
1638652_at	CG40006	4.34617		1630897_at	indefinite	-3.54355
1634074_a_at	oligopeptide transporter 1	4.00645		1638154_at	CG2187	-3.5384
1631662_a_at	Ank2	3.87744		1633696_at	Transmembrane 4 superfamily	-3.51114
1635623_at	CG9665	3.79444		1641664_at	CG10170	-3.49623
1623566_at	CG13957	3.67965		1623726_at	CG11755	-3.26573
1634935_a_at	CG1648	3.6508		1629243_at	disabled	-3.18895
1626113_at	CG4080	3.54955		1641146_at	scarlet	-3.18377
1633036_s_at	CG32495 /// Glutathione Synthetase	3.52821		1628859_at	dynamin	-3.17759
1636911_at	jim	3.50672		1624241_at	put. sodium channel gene	-3.13588
1628117_at	heat shock protein hsp27	3.48667		1640614_at	nightblind	-3.04676
1633861_at	CG8145	3.47805		1639095_at	pharbin-like	-3.00057
1630142_at	short gastrulation	3.3865		1636727_at	CG4768	-2.98273
1636486_at	TBP-associated factor 30kD subunit beta /// Gdi-related	3.38289		1627349_at	missing imaginal precursors	-2.97016
1630255_at	CG31676	3.34261		1635518_at	no-on-transient A	-2.96068
1629253_at	RabX2	3.33836		1636914_at	Cdk5 activator-like protein	-2.89537
1638956_at	Fasciclin II	3.32929		1623918_at	severas	-2.87539
1639375_a_at	CG2182	3.28409		1627352_at	Ornithine aminotransferase precursor	-2.82715
1640748_at	Mst85C	3.21841		1631456_at	CG6812	-2.73966
1624485_at	CG6867	3.18867		1634609_at	CG31111	-2.69949
1626438_at	no distributive disjunction	3.03897		1640798_a_at	innexin 2	-2.68216
1635336_at	comm2	2.93773		1639911_at	CG17029	-2.65454
1634549_at	CG11750	2.85305		1637636_at	DopEcR	-2.64023
1632540_at	trypsin iota	2.84269		1626444_at	Fibrillarin	-2.47565
1637510_s_at	Hexosaminidase 1	2.83205		1627154_at	CG10904	-2.43536
1632696_at	CG15323	2.81506		1638275_at	CG11699	-2.42843
1628736_at	CG1137	2.80231		1627818_s_at	Glutamic acid decarboxylase 1	-2.42821
1624410_at	CG15658	2.74294		1633158_at	CG10761	-2.39235
1630539_at	Topoisomerase I-interacting protein	2.74272		1627153_at	CG30157	-2.35387
1636883_s_at	High mobility group protein D	2.72297		1638485_s_at	SP2637	-2.33792
1632710_s_at	CG4572 /// GA18267	2.71112		1632450_at	CG13494	-2.30542
1637886_at	CG10339	2.68913		1637749_at	Dopamine 2-like receptor	-2.29665
1625185_at	Carbonic anhydrase 2	2.67233		1639752_at	Mth-like 1	-2.29263
1631621_s_at	zeste-white 4	2.67049		1636846_at	like-AP180	-2.28674
1641548_at	CG10289	2.60005		1623540_at	CG31704	-2.23328
1627653_at	lethal (1) G0469	2.5418		1631055_at	protein kinase A	-2.23164
1626522_at	Nucleosome remodeling factor	2.50536		1623881_s_at	Sirt4	-2.22078
1635273_s_at	kekkon-like	2.5003		1638127_s_at	Dlic2	-2.20061
1634278_at	CG6409	2.49939		1628721_at	CG9864	-2.19464
1636271_a_at	CG12788	2.48914		1630593_at	Neural Lazarillo	-2.19236
1639774_at	CG15202	2.48403		1626190_a_at	CG10825	-2.15356
1639742_at	CG3942	2.47509		1625680_a_at	CG5792	-2.14179
1627253_at	gilead	2.4672		1625183_at	Dual specificity tyrosine phosphorylation-regulated kinase	-2.1358
1641462_at	CG13807	2.4439		1630236_s_at	CG15093	-2.13477
1625918_a_at	CG14346	2.43361		1634863_at	CG33107 /// Diphthamide methyltransferase	-2.1317
1633576_s_at	anon-fast-evolving-1A3	2.42223		1634658_a_at	no extended memory	-2.11836
1628779_a_at	seven-up	2.37229		1631417_s_at	CG6282	-2.09059
1629053_at	CG8370	2.36021		1634971_at	CG6465	-2.08044
1636703_at	CG31817	2.33327		1624183_a_at	fasciclin I	-2.06497
1633700_at	Suppressor of variegation 326	2.3323		1637411_s_at	Purine-rich binding protein-alpha	-2.06433
1624849_at	Prosap	2.32817		1623241_s_at	CG30104	-2.06342
1628788_a_at	disshevelled	2.32501		1634218_at	CG17270	-2.04072
1632482_at	CG5554	2.32051		1633016_a_at	Staufen	-2.02817
1637059_s_at	dnaJ like1	2.31725		1628412_at	Adenylyl cyclase 78C	-2.02042
1635904_s_at	BTB protein VII	2.30903		1632462_at	CG2185	-2
1627400_a_at	CG5613	2.26315
1633218_a_at	UTP-G-1-P uridyiyltransferase	2.25629
1639732_s_at	sal-related	2.24837
1638030_at	CG15237	2.22192
1633645_at	CG13512	2.20779
1628351_at	CHORD containing protein	2.20687
1628618_at	CG9240	2.19925
1630099_at	Myb-interacting protein 120	2.19342
1639721_at	CG1826	2.16535
1629355_at	CG17374	2.15511
1626813_at	survival motor neuron	2.15065
1631334_at	CG10260	2.14788
1623605_a_at	TGF-beta-inducible early gene	2.13851
1625966_at	CG5500	2.13796
1638803_at	RNA-binding protein 4F	2.1289
1641589_s_at	Abdominal-B	2.0995
1632745_at	CG3610	2.06754
1635708_at	CG14803	2.02494
1624097_s_at	winged eye	2.01318
1629898_s_at	Gene 1	2.0028
